# Supplementary material for: Patterns of antibiotic use, pathogens, and prediction of mortality in hospitalized neonates and young infants with sepsis: A global neonatal sepsis observational cohort study (NeoOBS)
Source: PLoS Med. 2023 Jun 8;20(6):e1004179. doi: 10.1371/journal.pmed.1004179 (PMC10249878; doi:10.1371/journal.pmed.1004179)
Supplement: S1 Dataset — (XLSX) [file pmed.1004179.s004.xlsx]

## Sheet: Sheet1
Child	Dataset source	Hospital identifier	Sex	Birth weight (kg)	Birth weight (kg), fractional polynomial	Gestational age at birth (weeks)	Age (10 days)	Congenital anomalies	Birth status	Time in hospital since admission (days)	Respiratory signs	Grunting	Apnoea	Cyanosis	Irritability	Convulsions	Hypotonia/floppiness	Difficulty feeding	Abdominal distension	Evidence of shock incl cold peripheries	Jaundice requiring phototherapy	Vomiting	Lethargy,no/reduced movement	On iv antimicrobials in 24 hrs prior to culture	Nasogastric tube	Maximum ventilation support	IV fluid (supportive/feeding)	Heart rate (bpm)	Oxygen Saturation (%)	Respiratory Rate (bpm)	Temperature (°C)	Temperature, Fractional polynomial term 1	Temperature, Fractional polynomial term 2	Analysis time when record ends	1 if failure; 0 if censored
1	Validation data	1	Female	0.686	1.94364	28	0.2	no	Hospitalised since birth	2.05208	yes	no	no	no	no	no	no	no	no	yes	yes	no	Neither	yes	yes	Invasive ventilation	yes	165	99		37.4	27.5912	113.585	13.55	1
2	Derivation data	2	Male	3.03	-0.0724045	37	0.8	yes	Hospitalised since birth	7.90833	yes	no	no	no	yes	no	no	no	no	no	no	no	Neither	no	yes	Invasive ventilation	yes	160	97	72	37.7	50.1211	206.536	27.5	0
3	Derivation data	3	Female	1.15	0.574817	29	0.6	no	Hospitalised since birth	5.92778	yes	no	no	no	no	no	no	no	yes	no	yes	no	Neither	no	yes	CPAP, BiPAP, high flow nasal cannulae	yes	161	94	58	36.7	-24.2789	-99.7195	28.5	0
4	Derivation data	4	Male	3.48	-0.0987526	38	2.2	no	Admitted	0.01875	no	no	no	no	yes	no	no	yes	no	no	no	no	Neither	no	no	None	yes	160	99	45	37.5	35.0811	144.466	27.5	0
5	Derivation data	4	Male	3.85	-0.113861	40	2.9	no	Admitted	5.22778	no	no	no	no	no	no	no	yes	yes	no	yes	no	Neither	no	no	None	yes	168	92	56	37.7	50.1211	206.536	29	0
6	Derivation data	5	Female	1.11	0.630296	31	2	no	Hospitalised since birth	20.2681	yes	no	yes	no	no	no	no	yes	no	no	no	no	Lethargy only	no	no	CPAP, BiPAP, high flow nasal cannulae	yes	182	99	58	36.4	-46.2088	-189.603	28.5	0
7	Derivation data	6	Female	3.3	-0.0894989	40	1	yes	Hospitalised since birth	10.3889	no	no	no	no	no	no	no	no	no	no	no	no	Neither	no	no	CPAP, BiPAP, high flow nasal cannulae	yes	126	95	30	37.9	65.2412	269.017	29	0
8	Derivation data	7	Male	3.3	-0.0894989	39	0.2	no	Hospitalised since birth	2.325	no	no	no	no	no	no	no	no	no	no	no	no	Neither	no	no	None	yes	138	96	42	36.8	-16.929	-69.5545	27.5	0
9	Validation data	8	Female	1.91	0.092789	33	0	no	Hospitalised since birth	0.11875	yes	no	no	no	no	no	no	yes	yes	no	no	no	Neither	no	no	Oxygen supplementation	yes	145	98	58	36.5	-38.9189	-159.744	28.5	0
10	Derivation data	2	Female	2.922	-0.064204	40	1.1	yes	Hospitalised since birth	11.1813	yes	no	no	yes	no	no	yes	no	no	yes	no	no	Lethargy only	yes	yes	CPAP, BiPAP, high flow nasal cannulae	no	102	98	52	37.3	20.121	82.8053	27.5	0
11	Derivation data	3	Female	3.31	-0.0900529	40	0.4	no	Hospitalised since birth	3.84236	no	no	no	no	yes	no	no	yes	no	no	yes	no	Neither	no	no	None	yes	159	99	64	37.3	20.121	82.8053	28.5	0
12	Validation data	9	Female	2.88	-0.060763	36	0	no	Hospitalised since birth	0.15625	yes	no	no	no	no	no	no	no	yes	yes	no	no	Neither	no	yes	Invasive ventilation	yes	130	93	60	36.7	-24.2789	-99.7195	29	0
13	Derivation data	4	Female	3.63	-0.105436	40	1.6	no	Admitted	0.0583333	no	no	no	no	no	no	no	no	no	no	no	no	Lethargy only	yes	no	None	no	140	93	42	36.5	-38.9189	-159.744	28.5	0
14	Derivation data	10	Male	2	0.0686737	39	0.2	yes	Admitted	0.0458333	yes	no	no	no	no	no	yes	no	yes	no	no	no	Neither	yes	yes	Oxygen supplementation	yes	178	89	60	37.7	50.1211	206.536	27.5	0
15	Derivation data	5	Male	2.33	0.00287312	33	1.4	no	Hospitalised since birth	14.0639	yes	no	no	no	no	no	yes	yes	yes	no	no	no	Lethargy only	yes	yes	Invasive ventilation	yes	148	96	58	36.4	-46.2088	-189.603	13.67	1
16	Derivation data	11	Male	3.5	-0.0996936	40	0.1	no	Hospitalised since birth	1.20069	no	no	no	no	no	no	no	no	no	no	yes	no	Neither	no	no	None	yes	147	95	52	37.5	35.0811	144.466	29	0
17	Derivation data	12	Male	2.5	-0.0213263	39	3.3	no	Admitted	0	yes	no	yes	yes	no	no	no	yes	no	no	no	no	Neither	no	yes	Oxygen supplementation	no	175	100	45	37.2	12.6711	52.1292	28.5	0
18	Derivation data	13	Male	2.306	0.00672722	38	1.3	yes	Hospitalised since birth	13.1569	no	no	no	no	no	no	no	no	yes	no	no	no	Lethargy only	yes	no	None	no	188	96	60	38	72.8311	300.411	16.92	1
19	Derivation data	8	Male	2.986	-0.0691708	39	0	no	Hospitalised since birth	0.0895833	yes	no	no	no	no	no	no	yes	yes	no	no	yes	Neither	no	no	None	yes	131	98	48	36.8	-16.929	-69.5545	28.5	0
20	Derivation data	7	Male	1.325	0.388271	34	1.2	no	Hospitalised since birth	12.0354	yes	no	yes	no	no	no	no	no	no	yes	no	no	Neither	yes	no	Invasive ventilation	yes	102	90	30	37.6	42.591	175.449	27.5	0
21	Derivation data	2	Male	2.095	0.0465148	33	0	no	Hospitalised since birth	0.224306	yes	yes	no	yes	no	no	no	no	no	yes	no	no	Lethargy only	no	no	Invasive ventilation	yes	172	99	58	37.9	65.2412	269.017	28.5	0
22	Derivation data	14	Male	2.58	-0.0310949	32	2.6	no	Admitted	0.0548611	yes	no	yes	yes	no	no	no	yes	no	no	no	no	Lethargy only	no	yes	Oxygen supplementation	no	152	98		37	-2.16891	-8.91708	29	0
23	Derivation data	13	Female	2.324	0.00382547	37	0.1	yes	Hospitalised since birth	1.22569	yes	no	no	no	no	no	no	yes	no	no	no	no	Neither	yes	no	Invasive ventilation	yes	168	94	62	36.8	-16.929	-69.5545	28.5	0
24	Derivation data	7	Female	1.2	0.513118	31	0.2	no	Hospitalised since birth	1.44306	yes	no	no	no	no	no	no	no	no	no	yes	no	Neither	no	yes	CPAP, BiPAP, high flow nasal cannulae	yes	135	95	42	36.7	-24.2789	-99.7195	27.5	0
25	Derivation data	2	Female	1.41	0.321667	31	1.3	no	Hospitalised since birth	12.6896	yes	no	no	no	no	no	yes	yes	yes	no	no	no	Reduced/no movement	yes	yes	CPAP, BiPAP, high flow nasal cannulae	yes	164	97	48	37.2	12.6711	52.1292	28.5	0
26	Validation data	8	Female	1.038	0.746796	27	1	no	Hospitalised since birth	10.3917	yes	no	yes	no	no	no	no	no	no	no	no	no	Neither	no	no	CPAP, BiPAP, high flow nasal cannulae	no	150	93	36	37	-2.16891	-8.91708	27.5	0
27	Validation data	6	Female	3.39	-0.09431	39	0.7	no	Hospitalised since birth	7.23194	no	no	no	no	yes	no	no	yes	no	no	no	no	Neither	no	no	None	yes	135	98	38	38.6	118.791	490.936	29	0
28	Derivation data	13	Male	2.85	-0.0582115	38	1.2	yes	Hospitalised since birth	12.2757	no	no	no	no	no	no	no	no	no	no	no	no	Neither	yes	no	None	no	168		52	38	72.8311	300.411	27.5	0
29	Derivation data	14	Female	1.21	0.501687	28	0.1	no	Hospitalised since birth	1.32292	yes	no	yes	no	no	no	no	yes	no	no	yes	no	Neither	no	yes	CPAP, BiPAP, high flow nasal cannulae	yes	130	99		36.8	-16.929	-69.5545	28.5	0
30	Derivation data	3	Female	0.74	1.64482	26	0.8	no	Hospitalised since birth	7.64028	yes	no	no	no	no	no	no	yes	no	yes	no	no	Lethargy only	no	yes	CPAP, BiPAP, high flow nasal cannulae	yes	199	99	64	36	-75.1689	-308.023	0.46	1
31	Derivation data	15	Female	1.74	0.148968	37	1	yes	Admitted	4.02083	yes	no	no	no	no	no	yes	no	no	no	yes	no	Reduced/no movement	no	yes	Invasive ventilation	yes	198	98	75	37.3	20.121	82.8053	4.96	1
32	Derivation data	4	Female	3.1	-0.077268	39	1.9	no	Admitted	0.0145833	no	no	no	no	no	no	no	yes	yes	yes	no	no	Neither	no	no	None	yes	183	91	50	37.6	42.591	175.449	28.5	0
33	Derivation data	5	Male	2.5	-0.0213263	38	1.7	yes	Hospitalised since birth	17.25	yes	no	no	no	yes	no	no	yes	no	no	no	no	Lethargy only	no	yes	Invasive ventilation	yes	152	98	40	36.5	-38.9189	-159.744	28.5	0
34	Derivation data	10	Female	3.5	-0.0996936	40	0.2	no	Admitted	0.03125	no	no	no	no	no	no	no	no	no	no	no	no	Neither	no	no	None	no	122	95	52	38.9	142.041	587.59	28.5	0
35	Derivation data	8	Male	2.194	0.0264169	35	0	no	Hospitalised since birth	0.0694444	yes	no	no	no	no	no	no	no	no	no	no	no	Neither	no	no	Oxygen supplementation	yes	120	96	54	37.4	27.5912	113.585	27.5	0
36	Derivation data	10	Male	2.2	0.0252853	39	0.6	no	Admitted	0.115278	no	no	no	no	no	no	no	no	no	no	no	no	Neither	no	no	None	yes	162	96	54	37.9	65.2412	269.017	27.5	0
37	Derivation data	9	Male	2.705	-0.0446587	37	0.7	no	Hospitalised since birth	6.49653	yes	no	no	no	no	no	no	no	no	no	no	no	Neither	yes	yes	CPAP, BiPAP, high flow nasal cannulae	no	125	94	59	36.8	-16.929	-69.5545	28.5	0
38	Derivation data	8	Male	2.36	-0.00178015	34	0	no	Hospitalised since birth	0.0770833	yes	yes	yes	yes	no	no	yes	no	no	no	no	no	Neither	no	no	Invasive ventilation	yes	128	100	50	36.7	-24.2789	-99.7195	27.5	0
39	Derivation data	15	Male	1.04	0.74323	28	0.6	no	Hospitalised since birth	5.91319	yes	no	yes	no	no	no	no	no	no	yes	yes	no	Neither	no	yes	CPAP, BiPAP, high flow nasal cannulae	yes	151	98	59	37.2	12.6711	52.1292	28.5	0
40	Validation data	14	Male	1.03	0.76127	34	0	no	Hospitalised since birth	0.434028	yes	yes	yes	no	no	no	no	no	no	no	no	no	Neither	no	no	CPAP, BiPAP, high flow nasal cannulae	no	141	95	56	36.7	-24.2789	-99.7195	27.5	0
41	Derivation data	7	Female	1.285	0.424285	29	0	no	Hospitalised since birth	0.0333333	yes	no	no	yes	no	no	yes	no	no	yes	yes	no	Lethargy only	no	no	Invasive ventilation	yes	145	94	44	36	-75.1689	-308.023	27.5	0
42	Validation data	1	Male	3.69	-0.107884	39	0.4	no	Hospitalised since birth	4.06944	yes	no	no	no	no	no	no	no	yes	yes	no	no	Lethargy only	yes	yes	Invasive ventilation	yes	145	95		38	72.8311	300.411	28.5	0
43	Derivation data	12	Female	3.5	-0.0996936	40	0.2	no	Hospitalised since birth	2.51528	yes	yes	no	no	no	no	no	yes	yes	yes	no	no	Lethargy only	no	yes	Oxygen supplementation	yes	202	98	54	39.4	181.191	750.744	28.5	0
44	Derivation data	12	Female	3.3	-0.0894989	37	0.6	no	Admitted	0.0138889	yes	yes	no	yes	yes	no	no	no	no	no	no	no	Lethargy only	no	yes	Oxygen supplementation	no	163	98	56	38.8	134.271	555.268	28.5	0
45	Derivation data	5	Male	1.36	0.359331	30	0.6	no	Hospitalised since birth	6.44375	yes	yes	no	no	no	no	yes	yes	yes	yes	no	no	Lethargy only	no	yes	Invasive ventilation	yes	172	91	52	36.9	-9.5588	-39.2863	1.58	1
46	Derivation data	8	Male	4.12	-0.122414	39	0.1	no	Hospitalised since birth	1.02431	yes	no	no	no	no	no	no	no	no	no	no	no	Neither	no	no	Oxygen supplementation	yes	127	97	50	37	-2.16891	-8.91708	28.5	0
47	Derivation data	10	Male	3.6	-0.104166	40	0.2	no	Hospitalised since birth	2.46528	no	no	no	no	no	no	no	yes	no	no	no	no	Neither	yes	no	None	yes	118	96	46	36.5	-38.9189	-159.744	29	0
48	Derivation data	8	Male	4.21	-0.124906	38	0.4	no	Hospitalised since birth	4.31667	no	no	no	no	no	no	no	no	no	no	no	no	Neither	no	no	None	no	140	96	59	38.1	80.441	331.907	27.5	0
49	Derivation data	14	Male	3.17	-0.0818129	40	0	no	Hospitalised since birth	0.329861	yes	yes	no	no	no	no	no	no	no	no	no	no	Neither	no	no	Invasive ventilation	yes	136	100	58	36.8	-16.929	-69.5545	28.5	0
50	Derivation data	6	Male	3.61	-0.104593	38	1.9	no	Hospitalised since birth	19.2563	no	no	no	no	no	no	no	no	no	no	no	no	Neither	no	no	CPAP, BiPAP, high flow nasal cannulae	no	177	96	30	38	72.8311	300.411	29	0
51	Derivation data	2	Male	2.1	0.0454311	33	2.3	no	Hospitalised since birth	23.125	yes	yes	yes	yes	no	no	yes	no	no	yes	no	no	Lethargy only	no	yes	Invasive ventilation	yes	174	97	56	38.2	88.0711	363.508	29	0
52	Derivation data	9	Male	1.02	0.779843	27	0.9	no	Hospitalised since birth	9.10764	yes	no	no	no	no	no	no	no	yes	no	no	yes	Lethargy only	no	yes	CPAP, BiPAP, high flow nasal cannulae	yes	151	96		36.9	-9.5588	-39.2863	29	0
53	Derivation data	7	Female	3.275	-0.0880916	36	0.1	no	Hospitalised since birth	0.73125	yes	no	no	yes	no	no	no	no	no	yes	no	no	Neither	no	no	Invasive ventilation	yes	135	89	70	36.7	-24.2789	-99.7195	27.5	0
54	Derivation data	3	Female	1.23	0.479656	28	1.4	yes	Hospitalised since birth	14.2618	yes	no	no	no	no	no	no	no	no	no	no	no	Neither	no	yes	CPAP, BiPAP, high flow nasal cannulae	yes	163	95	70	36.9	-9.5588	-39.2863	28.5	0
55	Derivation data	8	Female	2.71	-0.0451626	40	0	no	Hospitalised since birth	0.00763889	yes	no	no	no	no	no	no	no	no	no	no	no	Neither	no	no	Invasive ventilation	yes	177	99	82	37.1	5.24097	21.5544	28.5	0
56	Derivation data	12	Male	2.4	-0.00771518	34	0.1	no	Hospitalised since birth	0.843056	yes	no	no	no	no	no	no	yes	no	no	no	no	Neither	no	yes	Invasive ventilation	yes	129	97	40	36.6	-31.609	-129.784	23.5	0
57	Derivation data	16	Male	3.5	-0.0996936	40	0.3	no	Hospitalised since birth	2.83403	no	no	no	no	no	yes	no	yes	no	no	no	no	Neither	yes	no	None	yes	150	96	38	38.8	134.271	555.268	29	0
58	Derivation data	3	Female	2.2	0.0252853	40	5.2	no	Admitted	2.15278	yes	no	no	no	no	no	no	no	no	no	no	no	Lethargy only	yes	yes	Invasive ventilation	yes	169	92	61	37.7	50.1211	206.536	28.5	0
59	Validation data	9	Male	0.77	1.5053	32	0.2	no	Hospitalised since birth	2.05556	yes	no	no	no	no	no	no	no	no	no	no	no	Neither	yes	yes	CPAP, BiPAP, high flow nasal cannulae	yes	133	90		36.5	-38.9189	-159.744	27.5	0
60	Derivation data	13	Female	1.538	0.241427	36	0.2	no	Hospitalised since birth	2.56181	yes	no	no	no	no	no	no	yes	yes	no	no	no	Lethargy only	yes	no	Invasive ventilation	yes	136	92	62	36.6	-31.609	-129.784	28.5	0
61	Derivation data	8	Male	3.436	-0.0966243	40	0.1	no	Hospitalised since birth	0.772917	no	no	no	no	no	no	no	yes	yes	no	no	yes	Neither	no	no	None	yes	128	97	54	37.3	20.121	82.8053	27.5	0
62	Derivation data	15	Male	1.56	0.229588	31	1	no	Hospitalised since birth	10.0319	no	no	no	no	no	no	no	yes	no	no	no	yes	Lethargy only	no	yes	None	yes	144	95	44	37	-2.16891	-8.91708	27.5	0
63	Derivation data	17	Male	2.5	-0.0213263	38	0	no	Hospitalised since birth	0.291667	yes	no	no	no	no	no	no	no	no	no	no	no	Lethargy only	no	no	None	yes	148	97	54	36.6	-31.609	-129.784	29	0
64	Validation data	2	Female	1.8	0.127316	31	0	no	Hospitalised since birth	0.103472	yes	yes	yes	yes	yes	no	no	no	no	yes	no	no	Neither	no	yes	Oxygen supplementation	yes	158	96	64	37.1	5.24097	21.5544	28.5	0
65	Derivation data	13	Female	3.716	-0.108908	37	2.2	no	Admitted	0.5625	no	no	no	no	yes	no	yes	yes	no	no	no	yes	Neither	no	no	None	yes	150	96	60	37.6	42.591	175.449	28.5	0
66	Derivation data	7	Female	1.725	0.154738	34	1.3	no	Hospitalised since birth	12.9653	yes	no	yes	yes	no	no	no	no	no	yes	no	no	Neither	no	no	Invasive ventilation	yes	168	85	65	36.8	-16.929	-69.5545	27.5	0
67	Validation data	13	Male	0.758	1.55912	29	0	no	Hospitalised since birth	0.133333	yes	no	no	no	no	no	no	yes	no	no	no	no	Lethargy only	no	no	CPAP, BiPAP, high flow nasal cannulae	yes	150	98	52	36.8	-16.929	-69.5545	28.5	0
68	Derivation data	13	Female	2.44	-0.0133607	36	0.6	no	Admitted	5.84722	no	no	no	no	no	no	no	yes	yes	no	no	no	Neither	yes	no	None	yes	170	94	60	37.8	57.671	237.725	29	0
69	Derivation data	13	Male	2.542	-0.0265698	39	0.1	no	Hospitalised since birth	1.09792	yes	no	no	no	no	no	no	no	no	no	no	no	Neither	no	no	None	no	156	98	60	36.8	-16.929	-69.5545	28.5	0
70	Derivation data	14	Female	1.314	0.397848	29	0.3	no	Hospitalised since birth	2.85	no	no	no	no	no	no	no	no	no	no	yes	no	Neither	no	no	None	no	131	92	58	36.9	-9.5588	-39.2863	27.5	0
71	Derivation data	11	Female	2.8	-0.0537752	37	1.8	no	Hospitalised since birth	18.0465	no	no	no	no	no	no	no	yes	yes	no	no	no	Neither	yes	no	None	yes	142	93	41	37.6	42.591	175.449	29	0
72	Derivation data	18	Male	0.825	1.28791	29	0.6	no	Hospitalised since birth	5.82778	yes	no	yes	yes	no	no	yes	no	no	yes	no	no	Reduced/no movement	yes	yes	CPAP, BiPAP, high flow nasal cannulae	yes	130	98	24	35.7	-96.6789	-395.77	28.5	0
73	Derivation data	14	Male	0.858	1.17707	28	0	no	Hospitalised since birth	0.361111	no	no	no	no	no	no	no	yes	yes	no	no	no	Neither	no	yes	CPAP, BiPAP, high flow nasal cannulae	yes	148	95	54	36.7	-24.2789	-99.7195	29	0
74	Derivation data	17	Male	3.5	-0.0996936	39	4.2	no	Admitted	0.0361111	yes	no	no	no	no	no	no	no	no	no	no	no	Lethargy only		no	None	no	168	97	38	37.5	35.0811	144.466	29	0
75	Derivation data	15	Female	0.686	1.94364	25	0.9	no	Hospitalised since birth	8.64583	yes	no	yes	no	no	no	no	no	no	no	no	no	Neither	no	yes	CPAP, BiPAP, high flow nasal cannulae	yes	145	99		37	-2.16891	-8.91708	27.5	0
76	Derivation data	13	Male	2.006	0.0671804	33	0	no	Hospitalised since birth	0.178472	yes	no	no	no	no	no	no	yes	yes	no	no	no	Neither	no	no	CPAP, BiPAP, high flow nasal cannulae	yes	200	99	24	37	-2.16891	-8.91708	28.5	0
77	Derivation data	3	Male	4.21	-0.124906	40	3.8	no	Admitted	0.447917	no	no	no	no	no	no	no	yes	yes	no	no	yes	Lethargy only	no	yes	None	yes	152	100	38	36	-75.1689	-308.023	28.5	0
78	Derivation data	17	Male	3.5	-0.0996936	37	1.8	no	Admitted	0.0319444	yes	no	yes	no	no	no	no	no	no	no	no	no	Neither	no	no	Oxygen supplementation	no	163	61	60	36.2	-60.7289	-249.017	29	0
79	Derivation data	17	Female	2.4	-0.00771518	40	0.2	no	Admitted	0	yes	no	no	no	no	no	no	yes	no	no	no	no	Reduced/no movement	no	yes	Oxygen supplementation	yes	153	99	28	37.8	57.671	237.725	28.5	0
80	Derivation data	10	Male	2.5	-0.0213263	36	1.4	no	Admitted	0.122917	no	no	no	no	yes	no	no	yes	no	no	no	no	Neither	no	no	None	no	174	93	62	38.7	126.521	523.051	29	0
81	Derivation data	15	Male	1	0.818674	26	0.5	no	Hospitalised since birth	4.75417	yes	no	yes	no	no	no	no	no	no	no	no	no	Neither	no	yes	CPAP, BiPAP, high flow nasal cannulae	yes	166	100	52	36.9	-9.5588	-39.2863	29	0
82	Derivation data	15	Female	0.9	1.05324	26	2.9	no	Hospitalised since birth	23.6382	yes	no	yes	no	no	no	no	no	no	no	no	no	Neither	yes	yes	CPAP, BiPAP, high flow nasal cannulae	no	198	99	36	36.9	-9.5588	-39.2863	29	0
83	Derivation data	9	Female	1.325	0.388271	31	3	no	Hospitalised since birth	23.6382	no	no	no	no	no	no	no	yes	yes	no	no	yes	Neither	no	yes	None	yes	128	96		36.5	-38.9189	-159.744	29	0
84	Derivation data	13	Male	0.9	1.05324	26	1.7	no	Hospitalised since birth	17.3236	yes	no	no	no	no	no	no	no	yes	no	no	no	Neither	yes	no	CPAP, BiPAP, high flow nasal cannulae	no	160	98	62	36.5	-38.9189	-159.744	27.5	0
85	Derivation data	11	Female	3.32	-0.0906019	38	2.3	yes	Admitted	0.0361111	no	no	no	no	no	no	no	yes	no	no	no	no	Neither	no	no	None	no	168	96	49	38.4	103.391	427.016	29	0
86	Derivation data	15	Male	1.13	0.60182	29	0.7	no	Hospitalised since birth	6.98194	no	no	no	no	no	no	no	yes	yes	no	no	no	Lethargy only	no	yes	Oxygen supplementation	no	173	98	44	36.9	-9.5588	-39.2863	28.5	0
87	Derivation data	5	Male	1.285	0.424285	32	0.1	no	Hospitalised since birth	1.55139	yes	yes	yes	no	no	no	no	no	no	no	no	no	Lethargy only	no	no	Invasive ventilation	yes	164	98	54	36.5	-38.9189	-159.744	7.92	1
88	Validation data	14	Female	0.934	0.964995	27	0.1	no	Hospitalised since birth	0.229167	yes	yes	yes	no	no	no	no	no	no	yes	no	no	Neither	no	no	CPAP, BiPAP, high flow nasal cannulae	yes	152	92	52	36.4	-46.2088	-189.603	4.46	1
89	Derivation data	8	Male	3.074	-0.0755003	38	0.1	no	Hospitalised since birth	0.0465278	yes	no	no	no	no	no	no	no	no	no	no	no	Neither	no	no	Oxygen supplementation	yes	151	99	70	37	-2.16891	-8.91708	27.5	0
90	Derivation data	12	Female	2.5	-0.0213263	37	1.8	no	Admitted	0	yes	no	no	yes	yes	no	no	yes	no	no	no	no	Neither	no	yes	Invasive ventilation	yes	168	99	46	37.8	57.671	237.725	28.5	0
91	Derivation data	12	Male	1.9	0.095682	33	4	no	Admitted	0.0555556	yes	no	no	yes	no	no	no	yes	no	yes	no	no	Reduced/no movement	yes	yes	Invasive ventilation	no	155	100	30	36	-75.1689	-308.023	28.5	0
92	Validation data	16	Male	3	-0.0702152	39	5.2	no	Admitted	0.09375	yes	no	no	no	no	no	no	yes	no	no	no	no	Lethargy only	no	no	Oxygen supplementation	yes	140	94	60	36.7	-24.2789	-99.7195	29	0
93	Validation data	5	Male	1.72	0.156694	33	0.4	no	Hospitalised since birth	3.97153	yes	no	no	no	yes	no	no	no	no	no	no	no	Neither	yes	no	Invasive ventilation	yes	144	99	58	36.4	-46.2088	-189.603	28.5	0
94	Validation data	13	Male	1.264	0.444575	30	0.3	no	Hospitalised since birth	2.57361	yes	no	yes	no	no	no	no	yes	no	no	no	no	Neither	yes	no	CPAP, BiPAP, high flow nasal cannulae	yes	162	92	54	36.6	-31.609	-129.784	27.5	0
95	Derivation data	10	Female	1.6	0.209299	26	0.7	no	Admitted	0.708333	yes	no	no	yes	no	no	no	yes	no	yes	no	no	Lethargy only	yes	yes	CPAP, BiPAP, high flow nasal cannulae	yes	142	94	48	35.8	-89.529	-366.623	1.98	1
96	Derivation data	16	Male	1.9	0.095682	39	0.1	no	Hospitalised since birth	1.51389	yes	yes	no	no	no	no	no	yes	yes	no	no	no	Reduced/no movement	yes	no	Oxygen supplementation	yes	140	90	56	36.9	-9.5588	-39.2863	0.55	1
97	Derivation data	15	Male	1.06	0.70867	27	1.2	no	Hospitalised since birth	12.4201	no	no	yes	no	no	no	no	yes	yes	no	no	no	Neither	no	yes	Oxygen supplementation	no	154	94	64	37.3	20.121	82.8053	27.5	0
98	Derivation data	17	Female	4.065	-0.120809	40	0.1	no	Hospitalised since birth	0.836111	yes	no	no	no	no	no	no	yes	no	no	no	no	Lethargy only	no	yes	Oxygen supplementation	yes	160	75	84	37.4	27.5912	113.585	28.5	0
99	Derivation data	11	Female	3.4	-0.0948211	38	0.1	yes	Hospitalised since birth	0.763889	yes	yes	no	no	no	no	no	yes	no	no	yes	no	Neither	no	no	Oxygen supplementation	yes	142	94	46	36.8	-16.929	-69.5545	29	0
100	Derivation data	3	Female	1.02	0.779843	29	4	no	Hospitalised since birth	23.6382	no	no	no	no	no	no	no	yes	no	no	no	no	Neither	no	yes	None	no	174	100	64	36.8	-16.929	-69.5545	27.5	0
101	Derivation data	7	Male	4.09	-0.121547	40	0.2	no	Hospitalised since birth	1.80764	no	no	no	no	no	no	no	no	no	yes	yes	no	Neither	no	no	None	yes	146	95	48	37.8	57.671	237.725	27.5	0
102	Derivation data	16	Female	3	-0.0702152	39	2.2	no	Admitted	0.025	no	no	no	no	no	no	yes	yes	no	yes	no	no	Reduced/no movement	no	no	None	yes	144	97	48	36.8	-16.929	-69.5545	29	0
103	Derivation data	15	Female	1.15	0.574817	30	0.5	no	Admitted	4.50694	yes	no	yes	no	no	no	no	no	no	no	yes	no	Neither	no	yes	CPAP, BiPAP, high flow nasal cannulae	yes	171	61	49	36.8	-16.929	-69.5545	27.5	0
104	Derivation data	11	Male	1	0.818674	28	0.2	no	Hospitalised since birth	2.29931	yes	no	no	no	no	no	yes	no	no	no	no	no	Neither	yes	yes	Invasive ventilation	yes	142		35	36.6	-31.609	-129.784	28.5	0
105	Derivation data	13	Male	1.244	0.464862	32	1.5	no	Hospitalised since birth	14.6465	yes	no	no	no	no	no	no	yes	yes	no	no	no	Lethargy only	yes	no	CPAP, BiPAP, high flow nasal cannulae	yes	166	96	48	36.6	-31.609	-129.784	2.17	1
106	Derivation data	11	Male	1.8	0.127316	34	0.4	no	Hospitalised since birth	4.85625	no	no	no	no	no	no	yes	yes	yes	no	yes	yes	Neither	yes	yes	None	yes	151	93	50	36.3	-53.479	-219.362	29	0
107	Derivation data	6	Male	3.23	-0.0854756	37	0	yes	Hospitalised since birth	0.0416667	no	no	no	no	no	no	yes	no	yes	no	no	no	Neither	no	no	None	yes	160	95	51	36.2	-60.7289	-249.017	29	0
108	Validation data	11	Female	3.2	-0.08367	40	2.6	no	Admitted	0.0222222	no	no	no	no	no	no	no	no	no	no	no	no	Neither	no	no	None	no	146	95	47	37	-2.16891	-8.91708	29	0
109	Derivation data	12	Male	3.9	-0.11558	40	0.6	no	Admitted	0.0152778	no	no	no	no	no	no	no	yes	no	no	no	no	Neither	yes	yes	None	no		100		38	72.8311	300.411	28.5	0
110	Derivation data	4	Male	3.4	-0.0948211	38	1.2	no	Admitted	0.0375	no	yes	no	no	yes	no	no	yes	no	yes	no	no	Neither	no	no	None	yes	160	97	51	37.8	57.671	237.725	28.5	0
111	Derivation data	5	Female	3	-0.0702152	40	0.5	no	Hospitalised since birth	5.53472	yes	no	no	no	no	no	no	yes	no	no	no	yes	Neither	yes	no	CPAP, BiPAP, high flow nasal cannulae	no		90	54	36.8	-16.929	-69.5545	28.5	0
112	Derivation data	19	Female	1.51	0.257251	31	0.1	no	Hospitalised since birth	0.833333	yes	no	yes	no	no	no	no	yes	no	no	no	yes	Lethargy only	no	yes	Invasive ventilation	yes	131	99	56	36.7	-24.2789	-99.7195	27.5	0
113	Derivation data	7	Female	3.29	-0.0889398	37	0.1	no	Hospitalised since birth	0.991667	no	yes	no	no	no	no	no	no	no	no	no	no	Neither	no	no	None	yes	136	95	44	36.7	-24.2789	-99.7195	27.5	0
114	Derivation data	9	Male	1.36	0.359331	32	1.1	no	Hospitalised since birth	10.6979	no	no	no	no	no	no	no	yes	no	no	no	yes	Neither	no	yes	None	yes	143	93	60	37.4	27.5912	113.585	28.5	0
115	Derivation data	7	Male	1.64	0.190476	31	0	no	Hospitalised since birth	0.0180556	yes	yes	no	yes	yes	no	no	no	no	yes	no	no	Neither	no	no	Invasive ventilation	yes	121	94	44	36	-75.1689	-308.023	27.5	0
116	Derivation data	2	Female	3.585	-0.103519	39	0.1	no	Hospitalised since birth	0.857639	no	yes	yes	yes	yes	no	yes	no	yes	no	no	no	Lethargy only	no	yes	CPAP, BiPAP, high flow nasal cannulae	yes	140	100	56	36.8	-16.929	-69.5545	27.5	0
117	Derivation data	11	Male	3.59	-0.103735	38	0.2	no	Hospitalised since birth	1.2125	yes	no	no	no	no	no	no	yes	yes	no	yes	no	Neither	yes	yes	Oxygen supplementation	yes	137		55	37	-2.16891	-8.91708	29	0
118	Derivation data	11	Male	2.9	-0.0624202	40	0.3	no	Hospitalised since birth	2.86597	yes	no	no	yes	no	no	yes	yes	no	yes	no	no	Reduced/no movement	yes	yes	Invasive ventilation	yes	109	97	32	36.5	-38.9189	-159.744	29	0
119	Derivation data	13	Male	1.45	0.294298	32	0.5	no	Hospitalised since birth	5.19444	no	no	no	no	no	no	no	yes	yes	no	no	no	Neither	yes	no	None	yes	146		50	36.8	-16.929	-69.5545	10.5	0
120	Derivation data	8	Male	1.314	0.397848	29	0.3	no	Hospitalised since birth	2.54306	yes	no	yes	yes	no	no	no	yes	no	no	no	no	Neither	yes	no	Invasive ventilation	yes	160	94	50	37.4	27.5912	113.585	27.5	0
121	Derivation data	2	Female	2.55	-0.0275393	38	3.2	no	Admitted	9.46875	yes	no	no	no	no	yes	no	yes	yes	yes	no	no	Lethargy only	no	yes	Invasive ventilation	yes	184	98	70	38	72.8311	300.411	28.5	0
122	Derivation data	17	Male	3.6	-0.104166	38	0	no	Hospitalised since birth	0.160417	yes	no	no	no	no	no	no	no	no	no	no	no	Lethargy only	no	no	Oxygen supplementation	yes	164	72	82	36.5	-38.9189	-159.744	28.5	0
123	Derivation data	11	Male	3.2	-0.08367	38	0.7	no	Admitted	0.0548611	no	no	no	no	no	no	no	yes	no	no	yes	no	Reduced/no movement	no	no	None	yes	144	96	47	37.5	35.0811	144.466	28.5	0
124	Derivation data	12	Female	2.9	-0.0624202	39	0.5	no	Hospitalised since birth	4.32917	no	no	no	no	no	no	no	yes	no	no	yes	no	Lethargy only	no	yes	None	no	168	97	45	38.5	111.081	458.924	15.5	0
125	Derivation data	2	Male	2.165	0.0320196	40	2.6	no	Admitted	0	yes	no	no	no	yes	no	no	no	no	no	no	no	Lethargy only	no	yes	None	yes	128	100	40	39.4	181.191	750.744	28.5	0
126	Derivation data	7	Male	1.205	0.507367	33	0	no	Hospitalised since birth	0.05	yes	yes	no	no	no	no	no	no	no	no	yes	no	Neither	no	yes	CPAP, BiPAP, high flow nasal cannulae	yes	136	93	39	36.4	-46.2088	-189.603	28.5	0
127	Validation data	8	Female	2.72	-0.0461619	37	0.3	no	Hospitalised since birth	3.29444	yes	yes	no	no	no	no	no	yes	yes	no	no	no	Neither	yes	yes	Invasive ventilation	yes	192	98	56	38.3	95.721	395.21	27.5	0
128	Derivation data	11	Female	3	-0.0702152	38	0.7	no	Admitted	0.0618056	no	no	no	no	no	no	no	yes	no	no	no	no	Neither	no	no	None	yes	146	92	40	37	-2.16891	-8.91708	28.5	0
129	Derivation data	14	Male	0.814	1.32789	26	0	no	Hospitalised since birth	0.185417	yes	no	yes	yes	no	no	no	no	no	yes	no	no	Neither	no	no	Invasive ventilation	yes	154	97		36.6	-31.609	-129.784	7.1	1
130	Derivation data	18	Female	2.88	-0.060763	38	0.4	no	Admitted	0.0784722	no	no	no	no	yes	no	no	yes	no	yes	no	no	Neither	no	no	None	yes	166	95	57	38.4	103.391	427.016	27.5	0
131	Derivation data	11	Female	1	0.818674	28	2.5	no	Hospitalised since birth	23.6382	yes	no	yes	no	no	no	no	yes	no	no	no	no	Reduced/no movement	no	yes	CPAP, BiPAP, high flow nasal cannulae	no	143	90	49	37.4	27.5912	113.585	29	0
132	Derivation data	2	Female	2.985	-0.0690957	39	2.7	no	Admitted	0	no	no	no	no	no	no	no	yes	no	no	no	no	Neither	no	yes	None	yes	136	98	54	37.3	20.121	82.8053	27.5	0
133	Validation data	7	Male	2.405	-0.00843628	37	0	no	Hospitalised since birth	0.05	yes	yes	no	yes	yes	no	no	no	no	yes	no	no	Neither	no	yes	Invasive ventilation	yes	140	96	48	36.5	-38.9189	-159.744	28.5	0
134	Derivation data	17	Male	1.31	0.40139	31	0	no	Hospitalised since birth	0.00416667	yes	yes	no	yes	no	no	no	no	no	no	no	no	Lethargy only	no	no	Oxygen supplementation	yes	176	95	66	36.6	-31.609	-129.784	27.5	0
135	Derivation data	10	Female	3	-0.0702152	40	2.4	no	Admitted	0.149306	yes	no	no	no	no	no	no	no	no	no	no	no	Neither	no	no	None	no	110	96	46	38.2	88.0711	363.508	21.39	1
136	Derivation data	4	Male	3.13	-0.0792532	37	0.1	no	Hospitalised since birth	0.78125	no	yes	no	no	yes	no	no	yes	no	no	no	no	Neither	no	no	None	yes	142	95	42	36.3	-53.479	-219.362	27.5	0
137	Derivation data	14	Male	3.476	-0.0985625	38	0.1	no	Hospitalised since birth	1.31806	yes	no	no	no	no	no	no	no	no	no	no	no	Neither	no	no	CPAP, BiPAP, high flow nasal cannulae	no	148	97	56	36.8	-16.929	-69.5545	27.5	0
138	Derivation data	12	Male	2.6	-0.0333973	40	1.8	no	Admitted	0.00208333	no	no	no	no	no	no	no	no	no	no	no	no	Neither		no	None	no	145	100	46	38	72.8311	300.411	28.5	0
139	Derivation data	5	Male	2.86	-0.0590709	39	2.3	no	Admitted	0	no	no	yes	no	yes	yes	no	yes	no	no	no	no	Lethargy only	no	no	None	no	138	92	54	36.5	-38.9189	-159.744	28.5	0
140	Derivation data	6	Female	3.05	-0.0738283	40	3.8	no	Admitted	0.0833333	no	no	no	no	no	no	no	no	no	yes	no	no	Neither	no	no	None	yes	145	98	35	38.3	95.721	395.21	27.5	0
141	Validation data	7	Male	2.88	-0.060763	39	0.1	no	Hospitalised since birth	0.43125	no	yes	no	no	no	no	no	no	no	no	no	no	Neither	no	no	None	yes	135	96	46	36.8	-16.929	-69.5545	27.5	0
142	Derivation data	15	Female	1	0.818674	29	1	no	Hospitalised since birth	9.63403	yes	no	yes	yes	no	no	no	no	no	no	no	no	Lethargy only	yes	yes	CPAP, BiPAP, high flow nasal cannulae	yes	161	66	56	37	-2.16891	-8.91708	7.02	1
143	Derivation data	16	Male	2.84	-0.0573429	38	0.7	no	Admitted	0.0659722	no	no	no	no	yes	no	no	yes	no	no	no	no	Neither	no	yes	None	yes	148	96	36	36.9	-9.5588	-39.2863	29	0
144	Derivation data	12	Male	3.9	-0.11558	39	0.9	no	Admitted	0.0263889	no	no	no	no	no	no	no	no	yes	no	no	no	Neither		no	None	no	160	94	52	38.1	80.441	331.907	28.5	0
145	Derivation data	13	Male	1.192	0.522471	30	0.1	no	Hospitalised since birth	0.620139	yes	no	no	no	no	no	yes	yes	no	no	no	no	Lethargy only	no	no	CPAP, BiPAP, high flow nasal cannulae	yes	154	97	64	36.6	-31.609	-129.784	27.5	0
146	Derivation data	9	Male	1.535	0.243081	30	0.5	no	Hospitalised since birth	5.19792	yes	no	no	no	no	no	no	no	yes	no	no	no	Neither	no	no	Invasive ventilation	yes	193	94	45	38.3	95.721	395.21	28.5	0
147	Derivation data	19	Female	1.87	0.104641	32	1.9	no	Hospitalised since birth	18.4868	yes	no	yes	no	yes	no	no	no	yes	yes	no	no	Neither	no	yes	CPAP, BiPAP, high flow nasal cannulae	yes	118	96	49	36.9	-9.5588	-39.2863	29	0
148	Derivation data	5	Female	2.29	0.00936422	36	0.4	yes	Hospitalised since birth	4.21319	no	no	no	no	no	no	no	no	yes	no	yes	no	Lethargy only	yes	no	None	yes	190	90	54	36.9	-9.5588	-39.2863	28.5	0
149	Derivation data	5	Male	2.83	-0.0564652	39	0.4	no	Hospitalised since birth	4.00486	yes	no	yes	no	no	no	no	yes	no	yes	no	no	Neither	yes	no	CPAP, BiPAP, high flow nasal cannulae	yes	138	95	38	36.5	-38.9189	-159.744	28.5	0
150	Validation data	15	Female	1.15	0.574817	27	0.9	no	Hospitalised since birth	8.83611	no	no	no	no	no	no	no	yes	yes	no	no	yes	Neither	no	yes	Oxygen supplementation	yes	133	94		36.8	-16.929	-69.5545	28.5	0
151	Derivation data	11	Female	1.4	0.328878	31	0	no	Hospitalised since birth	0.284722	yes	no	no	no	no	no	no	yes	no	no	yes	no	Neither	no	yes	CPAP, BiPAP, high flow nasal cannulae	yes	130	92	57	36.5	-38.9189	-159.744	28.5	0
152	Derivation data	17	Female	2.87	-0.0599214	38	1.3	no	Admitted	0.0354167	no	no	no	no	no	no	yes	yes	no	no	yes	no	Lethargy only	no	no	Oxygen supplementation	yes	146	88	42	38.5	111.081	458.924	0.62	1
153	Derivation data	11	Male	2.63	-0.0367528	39	1.6	no	Admitted	0.0138889	no	no	no	no	no	no	no	yes	no	no	no	no	Neither	no	yes	None	yes		96		38.9	142.041	587.59	29	0
154	Derivation data	5	Male	3.65	-0.106265	37	1.7	no	Admitted	0	yes	no	yes	yes	no	no	yes	no	no	yes	no	no	Lethargy only	no	no	Invasive ventilation	yes	132	76	62	36.7	-24.2789	-99.7195	27.5	0
155	Derivation data	4	Female	2.8	-0.0537752	40	1.1	yes	Admitted	0.0131944	no	no	no	no	no	no	no	yes	no	yes	no	yes	Neither	yes	yes	None	yes	141	94	37	36.3	-53.479	-219.362	29	0
156	Derivation data	2	Male	2.805	-0.0542296	37	0.3	no	Admitted	0	no	no	no	no	yes	no	no	no	yes	no	no	no	Lethargy only	no	no	None	no	156	100	50	38.3	95.721	395.21	28.5	0
157	Validation data	7	Male	4.07	-0.120958	39	0.3	no	Hospitalised since birth	2.44653	no	no	no	no	no	no	no	no	no	yes	yes	no	Neither	no	no	None	no	151	93	55	37.6	42.591	175.449	27.5	0
158	Derivation data	12	Female	2.2	0.0252853	38	0.6	no	Hospitalised since birth	6.37708	no	no	no	no	no	no	no	no	no	no	no	no	Neither		no	None	yes	156	99	50	38.3	95.721	395.21	28.5	0
159	Derivation data	7	Male	0.92	1.00015	26	1.6	no	Hospitalised since birth	16.009	yes	no	no	yes	no	yes	no	no	no	yes	no	no	Neither	yes	no	Invasive ventilation	yes	135	80	38	36.5	-38.9189	-159.744	27.5	0
160	Derivation data	8	Female	3	-0.0702152	39	0	no	Hospitalised since birth	0.0604167	yes	no	no	yes	no	no	yes	no	no	no	no	no	Reduced/no movement	no	no	Invasive ventilation	yes	178	98	62	37	-2.16891	-8.91708	27.5	0
161	Derivation data	14	Male	0.8	1.38117	25	0	no	Hospitalised since birth	0.197222	yes	no	yes	no	no	no	no	no	no	no	no	no	Neither	no	yes	CPAP, BiPAP, high flow nasal cannulae	yes	182	94	54	37	-2.16891	-8.91708	28.5	0
162	Derivation data	3	Male	1.29	0.419599	28	1	no	Hospitalised since birth	9.83056	yes	no	no	no	no	no	no	no	yes	no	no	no	Lethargy only	no	yes	None	yes	148	98	60	36.8	-16.929	-69.5545	27.5	0
163	Derivation data	2	Female	0.686	1.94364	25	0	no	Hospitalised since birth	0.138889	yes	yes	no	yes	no	no	yes	no	no	no	no	no	Neither	no	yes	Invasive ventilation	yes	166	93	60	36.5	-38.9189	-159.744	6.08	1
164	Derivation data	4	Female	3.15	-0.0805452	40	0.1	no	Hospitalised since birth	1.25	no	no	no	no	no	no	no	no	no	no	no	no	Neither	no	no	None	no	118	90	50	37.2	12.6711	52.1292	27.5	0
165	Validation data	4	Female	2.5	-0.0213263	37	2.5	no	Admitted	0.0631944	no	no	no	no	yes	no	yes	no	yes	no	yes	no	Neither	no	no	None	yes	154	98	46	37.4	27.5912	113.585	28.5	0
166	Derivation data	5	Female	1.35	0.367371	31	0.1	no	Hospitalised since birth	0.540278	yes	no	yes	no	no	no	no	no	yes	no	no	no	Lethargy only	no	no	Oxygen supplementation	yes	150	93	44	36.5	-38.9189	-159.744	28.5	0
167	Derivation data	16	Male	2.8	-0.0537752	35	2.8	no	Admitted	0.0243056	no	no	no	no	no	no	yes	yes	yes	yes	no	no	Lethargy only	no	no	None	yes	140	98	42	37	-2.16891	-8.91708	28.5	0
168	Derivation data	18	Female	3.28	-0.0883756	40	0	no	Hospitalised since birth	0.102083	yes	no	yes	yes	no	yes	no	no	no	no	no	no	Lethargy only	no	yes	Invasive ventilation	yes	132	92	52	35	-146.169	-596.962	27.5	0
169	Derivation data	11	Male	3.1	-0.077268	39	0.1	no	Hospitalised since birth	1.29931	yes	no	no	no	no	no	no	no	yes	no	yes	yes	Neither	yes	yes	None	yes	125	92	40	36.8	-16.929	-69.5545	29	0
170	Derivation data	1	Male	1.89	0.0986211	35	0.6	no	Hospitalised since birth	6.30208	no	no	no	no	no	no	no	no	no	yes	no	no	Reduced/no movement	no	yes	None	yes	130	100		37.3	20.121	82.8053	28.5	0
171	Derivation data	3	Male	2.07	0.0520514	34	3	no	Admitted	1.11458	no	no	yes	no	no	no	no	yes	no	no	no	no	Neither	no	no	None	yes	148	100	44	37	-2.16891	-8.91708	27.5	0
172	Validation data	14	Male	2.188	0.0275578	37	0.4	no	Hospitalised since birth	3.75556	no	no	no	no	no	no	no	yes	no	no	yes	no	Lethargy only	no	no	None	no	136		49	37	-2.16891	-8.91708	27.5	0
173	Derivation data	9	Male	2.255	0.0153296	38	0.3	no	Hospitalised since birth	2.5	yes	yes	no	no	no	no	no	no	no	no	no	no	Neither	yes	yes	Invasive ventilation	yes	141	96	31	37.3	20.121	82.8053	27.5	0
174	Derivation data	9	Female	3.3	-0.0894989	40	0.3	no	Hospitalised since birth	2.91528	yes	no	no	no	no	no	no	no	no	no	no	no	Neither	yes	yes	CPAP, BiPAP, high flow nasal cannulae	yes	110	96		36.5	-38.9189	-159.744	28.5	0
175	Derivation data	8	Female	1.891	0.0983251	33	0	no	Hospitalised since birth	0.0208333	yes	no	yes	no	no	no	yes	no	no	no	no	no	Neither	no	no	CPAP, BiPAP, high flow nasal cannulae	yes	174	99	50	37	-2.16891	-8.91708	28.5	0
176	Derivation data	7	Female	4.015	-0.119292	40	0.1	no	Hospitalised since birth	1.34653	yes	no	no	no	no	no	no	no	no	yes	no	no	Neither	no	no	Oxygen supplementation	yes	136	90	44	36.8	-16.929	-69.5545	27.5	0
177	Derivation data	5	Male	1.33	0.383997	32	0.2	no	Hospitalised since birth	1.52639	yes	no	yes	yes	yes	no	no	no	no	no	no	no	Neither	no	no	CPAP, BiPAP, high flow nasal cannulae	yes	180	92	54	37	-2.16891	-8.91708	27.5	0
178	Derivation data	11	Male	2.97	-0.0679592	39	1	no	Admitted	0.0506944	no	no	no	no	no	no	no	no	no	no	yes	no	Neither	no	no	None	no	133	93	48	37.1	5.24097	21.5544	29	0
179	Derivation data	4	Female	3.54	-0.101528	39	2.4	no	Admitted	0.0138889	no	no	no	no	no	no	no	no	no	yes	no	no	Neither	no	no	None	yes	160	90	45	38.2	88.0711	363.508	28.5	0
180	Derivation data	3	Male	2.825	-0.0560228	40	0	no	Hospitalised since birth	0.0173611	yes	no	no	no	yes	yes	no	no	no	no	no	no	Neither	no	yes	None	yes	141	100	48	36.2	-60.7289	-249.017	28.5	0
181	Derivation data	10	Male	2.6	-0.0333973	39	0.2	no	Admitted	0.03125	yes	no	no	no	no	no	no	yes	yes	no	no	yes	Neither	yes	yes	Oxygen supplementation	yes	168	85	66	37.8	57.671	237.725	1.98	1
182	Derivation data	17	Female	2.3	0.00770965	38	1.9	yes	Admitted	0.0486111	yes	no	no	no	no	no	no	no	no	no	no	no	Neither	no	no	None	no	182	93	64	38.1	80.441	331.907	29	0
183	Derivation data	1	Male	4.21	-0.124906	38	0	no	Hospitalised since birth	0.529861	yes	yes	no	yes	yes	no	no	yes	no	yes	no	no	Neither	no	yes	Invasive ventilation	yes	145	96	90	36.5152	-37.809	-155.196	28.5	0
184	Derivation data	13	Male	1.474	0.278936	32	0.1	no	Hospitalised since birth	0.965278	yes	no	no	no	no	no	no	no	yes	no	yes	no	Lethargy only	yes	no	None	yes	148	94	58	36.6	-31.609	-129.784	27.5	0
185	Derivation data	2	Male	3.295	-0.08922	38	2.6	no	Admitted	0	no	no	no	no	no	no	yes	yes	yes	yes	no	no	Reduced/no movement	no	no	None	yes	106	99	54	36.6	-31.609	-129.784	29	0
186	Derivation data	7	Male	1.145	0.581436	34	2	yes	Hospitalised since birth	20.0757	no	no	no	no	no	no	no	no	no	no	no	no	Neither	no	no	None	yes	141	96	46	37	-2.16891	-8.91708	28.5	0
187	Validation data	12	Male	3.5	-0.0996936	39	0	no	Hospitalised since birth	0.161806	yes	yes	no	yes	yes	no	no	yes	yes	yes	no	no	Neither	no	yes	Invasive ventilation	yes	145	94		36.4	-46.2088	-189.603	28.5	0
188	Derivation data	4	Male	2.78	-0.0519334	39	0.9	no	Admitted	4.98125	no	no	no	no	no	no	no	no	yes	no	yes	no	Neither	no	yes	None	yes	137	98	40	36.7	-24.2789	-99.7195	27.5	0
189	Derivation data	12	Female	3.1	-0.077268	39	1.3	no	Hospitalised since birth	12.4187	no	yes	no	no	no	no	no	no	no	no	no	no	Neither		no	None	no	160	96	45	37	-2.16891	-8.91708	28.5	0
190	Validation data	9	Male	2.865	-0.0594973	38	0	no	Hospitalised since birth	0.172917	yes	no	no	no	no	yes	no	no	no	no	no	no	Neither	no	no	CPAP, BiPAP, high flow nasal cannulae	yes	144	96	48	36	-75.1689	-308.023	23.5	0
191	Derivation data	16	Male	2.9	-0.0624202	39	0.2	no	Admitted	0.0597222	no	no	no	no	no	no	no	yes	yes	yes	yes	no	Lethargy only	no	no	None	yes	139	96	46	37.2	12.6711	52.1292	28.5	0
192	Derivation data	10	Female	3.3	-0.0894989	40	0.2	no	Admitted	0.0611111	no	no	no	no	yes	no	no	yes	no	no	no	no	Neither	no	no	None	no	120	96	60	37.9	65.2412	269.017	27.5	0
193	Derivation data	12	Male	1.55	0.234907	32	2.6	no	Hospitalised since birth	23.6382	yes	no	yes	yes	no	no	no	yes	no	yes	no	no	Lethargy only		yes	Oxygen supplementation	no	143	96	40	36.7	-24.2789	-99.7195	28.5	0
194	Derivation data	10	Male	2.5	-0.0213263	40	0.1	no	Admitted	0	yes	no	no	no	no	yes	no	no	no	no	no	no	Neither	no	yes	Oxygen supplementation	yes	172	61	74	39.4	181.191	750.744	27.5	0
195	Derivation data	7	Female	3.4	-0.0948211	40	0.3	no	Hospitalised since birth	2.75556	no	no	no	yes	no	no	no	no	no	yes	yes	no	Neither	no	no	Oxygen supplementation	yes	135	85	45	36.6	-31.609	-129.784	27.5	0
196	Derivation data	5	Male	2.14	0.0370334	38	0.3	no	Hospitalised since birth	2.60208	no	no	no	no	no	yes	no	yes	no	no	yes	yes	Lethargy only	no	no	None	yes			58	36.8	-16.929	-69.5545	28.5	0
197	Derivation data	3	Female	1.56	0.229588	36	1.3	yes	Hospitalised since birth	13.9097	yes	yes	no	no	no	no	no	yes	yes	yes	no	yes	Reduced/no movement	no	yes	CPAP, BiPAP, high flow nasal cannulae	yes	186	89	70	37.5	35.0811	144.466	28.5	0
198	Derivation data	15	Male	0.97	0.881486	26	0.3	no	Hospitalised since birth	3.05972	yes	no	yes	yes	no	no	no	no	no	no	yes	no	Neither	yes	yes	CPAP, BiPAP, high flow nasal cannulae	yes	102	61	70	36.9	-9.5588	-39.2863	29	0
199	Derivation data	12	Male	3	-0.0702152	36	3.2	no	Admitted	0	yes	no	yes	yes	no	no	no	yes	no	yes	no	no	Reduced/no movement	yes	yes	Invasive ventilation	yes	142	95	40	36	-75.1689	-308.023	28.5	0
200	Derivation data	7	Female	2.96	-0.0671919	38	0.1	no	Hospitalised since birth	1.37847	no	no	no	no	no	no	no	no	no	yes	yes	no	Neither	no	no	None	no	120	98	42	36.7	-24.2789	-99.7195	27.5	0
201	Derivation data	4	Male	3.44	-0.0968211	40	0	no	Hospitalised since birth	0.304861	yes	no	no	no	no	no	yes	yes	no	no	no	no	Lethargy only	no	yes	Invasive ventilation	yes	158	90	24	35.8	-89.529	-366.623	28.5	0
202	Derivation data	14	Male	1.958	0.079514	29	0.1	no	Hospitalised since birth	0.928472	yes	yes	no	no	no	no	no	no	no	no	no	no	Neither	no	no	CPAP, BiPAP, high flow nasal cannulae	yes	152	95		36.8	-16.929	-69.5545	28.5	0
203	Derivation data	5	Female	1	0.818674	27	0.2	no	Hospitalised since birth	2.27639	yes	no	no	no	no	no	yes	no	no	yes	yes	no	Lethargy only	yes	no	Invasive ventilation	yes	132	93	54	36.4	-46.2088	-189.603	10.17	1
204	Derivation data	11	Male	3.25	-0.0866517	38	1.1	no	Admitted	0.0625	no	no	no	no	yes	no	no	no	no	no	no	no	Neither	no	no	None	no	144	93	49	37	-2.16891	-8.91708	29	0
205	Derivation data	2	Female	1.05	0.725703	28	0.1	no	Hospitalised since birth	0.131944	yes	no	no	yes	yes	no	no	no	no	yes	no	no	Lethargy only	no	yes	CPAP, BiPAP, high flow nasal cannulae	yes	160	97	50	36.5	-38.9189	-159.744	27.5	0
206	Derivation data	8	Male	2.356	-0.00116998	35	0.2	no	Hospitalised since birth	2.19861	yes	no	no	no	no	no	no	no	yes	no	no	no	Neither	yes	no	Invasive ventilation	yes	149	99	74	37	-2.16891	-8.91708	28.5	0
207	Derivation data	12	Female	2.9	-0.0624202	39	0.7	no	Hospitalised since birth	7.85694	no	no	no	no	no	no	yes	yes	no	no	no	no	Lethargy only		yes	None	no	160	99	48	36.8	-16.929	-69.5545	28.5	0
208	Derivation data	17	Male	4.21	-0.124906	40	0.1	no	Hospitalised since birth	1.5625	yes	no	no	no	yes	yes	no	yes	no	no	no	no	Reduced/no movement	yes	yes	Oxygen supplementation	yes	150	96	40	37	-2.16891	-8.91708	29	0
209	Derivation data	6	Male	3.55	-0.101977	40	1.4	no	Admitted	0	no	no	no	no	no	no	no	no	no	no	no	no	Neither	no	no	None	yes	180	100	32	37.7	50.1211	206.536	28.5	0
210	Derivation data	11	Male	3.9	-0.11558	40	2.4	no	Admitted	0.00694444	no	no	no	no	no	no	no	no	no	no	no	no	Neither	no	no	None	no	150		49	38	72.8311	300.411	28.5	0
211	Validation data	14	Male	1.4	0.328878	31	2.6	no	Admitted	1.7125	yes	no	yes	no	no	no	no	no	no	no	no	no	Neither	no	yes	Oxygen supplementation	no	136		54	36.8	-16.929	-69.5545	28.5	0
212	Validation data	2	Female	1.19	0.524838	34	0.2	yes	Hospitalised since birth	2.14097	no	no	no	no	no	no	yes	no	no	no	yes	no	Lethargy only	no	yes	CPAP, BiPAP, high flow nasal cannulae	yes	168	100	48	37.3	20.121	82.8053	27.5	0
213	Derivation data	18	Male	1.16	0.561837	31	0.6	no	Hospitalised since birth	6.41597	no	no	no	yes	no	no	no	yes	yes	yes	no	yes	Neither	yes	yes	CPAP, BiPAP, high flow nasal cannulae	no	167	100	35	35.5	-110.919	-453.76	27.5	0
214	Validation data	7	Female	1.01	0.79897	26	0	no	Hospitalised since birth	0.0319444	yes	no	no	yes	no	no	no	no	no	yes	no	no	Neither	no	no	Invasive ventilation	yes	142	85	65	36.3	-53.479	-219.362	27.5	0
215	Derivation data	12	Male	1.6	0.209299	32	0.9	no	Hospitalised since birth	9.2875	yes	no	no	no	no	no	no	yes	no	no	no	no	Neither	yes	yes	Oxygen supplementation	no	143	96	42	36.8	-16.929	-69.5545	28.5	0
216	Validation data	17	Male	2.995	-0.0698439	38	0.2	no	Hospitalised since birth	1.92153	yes	no	no	no	no	yes	no	yes	no	no	no	no	Reduced/no movement	yes	no	Oxygen supplementation	yes	202	78	90	39.4	181.191	750.744	27.5	0
217	Validation data	16	Male	3.5	-0.0996936	38	3.4	no	Admitted	0.0409722	no	no	no	no	no	no	no	yes	no	yes	no	no	Reduced/no movement	no	no	None	yes	136	97	46	37	-2.16891	-8.91708	28.5	0
218	Validation data	5	Female	3.43	-0.0963277	40	1	no	Admitted	0.0833333	no	no	no	no	yes	no	no	yes	no	no	no	yes	Neither	no	no	None	no			50	36.7	-24.2789	-99.7195	29	0
219	Derivation data	15	Female	2.07	0.0520514	37	1	no	Hospitalised since birth	10.059	no	no	no	no	no	no	no	yes	yes	no	no	yes	Neither	no	yes	None	yes	148	95	39	36.9	-9.5588	-39.2863	27.5	0
220	Derivation data	17	Female	3	-0.0702152	38	1.3	yes	Admitted	0.00138889	yes	no	no	no	no	no	yes	yes	no	no	no	no	Lethargy only	no	yes	Oxygen supplementation	yes	140	67	46	38.1	80.441	331.907	27.5	0
221	Derivation data	14	Female	2.012	0.0657005	32	0.1	no	Hospitalised since birth	0.444444	yes	no	no	no	no	no	no	no	yes	yes	no	yes	Neither	no	no	Oxygen supplementation	yes	150	98	54	36.7	-24.2789	-99.7195	27.5	0
222	Derivation data	8	Male	2.205	0.0243494	36	0	yes	Hospitalised since birth	0.614583	yes	no	no	no	no	no	no	no	no	no	no	no	Neither	no	no	Invasive ventilation	yes	128	97	70	37	-2.16891	-8.91708	27.5	0
223	Derivation data	10	Male	2.5	-0.0213263	39	0.7	no	Admitted	0.0576389	yes	no	no	no	no	no	no	yes	no	no	yes	no	Lethargy only	no	yes	Oxygen supplementation	no	150	78	60	38	72.8311	300.411	27.5	0
224	Derivation data	15	Male	0.72	1.74769	25	1.4	no	Hospitalised since birth	13.6813	yes	no	yes	no	no	no	no	no	no	no	no	no	Neither	no	yes	CPAP, BiPAP, high flow nasal cannulae	yes	154	99	48	36.9	-9.5588	-39.2863	27.5	0
225	Derivation data	5	Male	2.89	-0.0615959	38	1.5	no	Hospitalised since birth	15.4382	yes	no	no	no	yes	no	no	yes	no	no	no	yes	Lethargy only	yes	no	Oxygen supplementation	yes	154	99	54	36.5	-38.9189	-159.744	28.5	0
226	Validation data	19	Female	0.686	1.94364	29	0.1	no	Hospitalised since birth	0.713889	yes	no	no	no	yes	no	no	yes	yes	no	yes	no	Neither	yes	yes	Invasive ventilation	yes	148	96	64	36.2	-60.7289	-249.017	4.1	1
227	Derivation data	10	Male	3.4	-0.0948211	39	0.4	no	Admitted	0.0104167	yes	no	no	no	yes	no	no	yes	no	no	yes	no	Neither	no	yes	Oxygen supplementation	no	162	85	62	37.1	5.24097	21.5544	29	0
228	Derivation data	3	Male	3.485	-0.0989894	40	0	no	Hospitalised since birth	0.259722	yes	no	no	no	no	no	no	yes	no	no	yes	no	Neither	no	yes	Oxygen supplementation	yes	127	97	68	36.9	-9.5588	-39.2863	29	0
229	Derivation data	3	Female	2.385	-0.00552451	38	0.2	no	Hospitalised since birth	2.39583	yes	no	no	no	no	yes	no	yes	no	no	no	no	Reduced/no movement	no	no	Oxygen supplementation	yes	124	100	60	36.7	-24.2789	-99.7195	29	0
230	Derivation data	6	Male	3.2	-0.08367	38	2	no	Admitted	0	no	no	no	no	yes	no	no	no	no	no	no	no	Neither	no	no	None	yes	135	99	40	37.9	65.2412	269.017	28.5	0
231	Derivation data	3	Male	1.43	0.307695	29	0.9	yes	Hospitalised since birth	8.41111	yes	no	no	no	no	no	no	yes	yes	no	yes	no	Lethargy only	no	yes	CPAP, BiPAP, high flow nasal cannulae	yes	190	100	62	38.3	95.721	395.21	0.31	1
232	Derivation data	5	Male	1.54	0.24033	31	0.5	yes	Hospitalised since birth	5.17917	yes	no	yes	no	no	no	no	no	no	no	no	no	Neither	no	no	CPAP, BiPAP, high flow nasal cannulae	no	140	94	52	36.9	-9.5588	-39.2863	15.54	1
233	Derivation data	16	Female	2.9	-0.0624202	38	0.9	no	Admitted	0.0743056	no	no	no	no	no	no	no	yes	no	yes	yes	no	Reduced/no movement	no	no	None	yes	140	96	42	37	-2.16891	-8.91708	29	0
234	Validation data	9	Female	1.205	0.507367	28	0	no	Hospitalised since birth	0.0243056	yes	no	no	no	no	no	no	no	no	no	no	no	Neither	no	no	CPAP, BiPAP, high flow nasal cannulae	yes	179	93		37	-2.16891	-8.91708	28.5	0
235	Derivation data	7	Female	3.42	-0.0958299	39	0.1	no	Hospitalised since birth	1.09722	no	yes	no	no	no	no	no	no	no	no	no	no	Neither	no	no	None	no	140	98	45	36.8	-16.929	-69.5545	27.5	0
236	Derivation data	13	Male	1.01	0.79897	29	0.2	no	Hospitalised since birth	1.25417	yes	no	no	no	no	no	no	yes	no	no	yes	no	Neither	yes	no	CPAP, BiPAP, high flow nasal cannulae	yes	152	93	68	36.6	-31.609	-129.784	27.5	0
237	Derivation data	14	Male	1.62	0.199713	31	0.3	no	Hospitalised since birth	3.08333	no	no	no	no	no	no	no	yes	yes	yes	no	yes	Neither	yes	no	None	yes	142	96	58	36.6	-31.609	-129.784	3.71	1
238	Derivation data	8	Male	0.809	1.3466	26	0.4	no	Hospitalised since birth	4.02222	yes	no	no	no	no	no	yes	yes	no	no	yes	no	Neither	yes	no	Invasive ventilation	yes	158	97	56	37.3	20.121	82.8053	28.5	0
239	Derivation data	12	Male	3.2	-0.08367	39	5.2	no	Admitted	0.0604167	no	no	no	no	no	no	no	no	no	no	no	no	Neither	no	no	None	yes	128	98	46	36.8	-16.929	-69.5545	28.5	0
240	Derivation data	16	Male	2.7	-0.0441521	37	1.3	no	Admitted	0.0875	yes	no	no	no	no	no	no	yes	no	no	no	yes	Neither	no	no	Oxygen supplementation	yes	130	96	70	37.7	50.1211	206.536	29	0
241	Derivation data	17	Male	3	-0.0702152	39	0.6	no	Admitted	0.0826389	no	no	no	no	no	no	no	yes	no	no	yes	no	Lethargy only	no	no	None	yes	183	93	42	38	72.8311	300.411	28.5	0
242	Validation data	5	Male	1.09	0.660354	36	0.3	no	Hospitalised since birth	2.79097	yes	no	no	no	no	no	no	yes	yes	no	no	yes	Neither	no	no	Invasive ventilation	yes	120	94	54	36.6	-31.609	-129.784	1.88	1
243	Derivation data	1	Female	1.46	0.287805	33	2	no	Hospitalised since birth	20.1215	yes	no	yes	no	no	no	no	no	no	yes	no	no	Lethargy only	no	yes	Invasive ventilation	yes	185	96		36.7	-24.2789	-99.7195	28.5	0
244	Validation data	12	Male	1.4	0.328878	28	2.5	no	Hospitalised since birth	23.6382	yes	no	yes	no	no	no	no	yes	no	no	no	no	Lethargy only	yes	yes	Invasive ventilation	no	142	99	30	36.6	-31.609	-129.784	28.5	0
245	Validation data	4	Female	4.03	-0.119753	40	1.7	no	Admitted	0.0284722	no	no	no	no	no	no	no	yes	no	no	no	no	Neither	no	no	None	yes	152	95	46	37	-2.16891	-8.91708	27.5	0
246	Derivation data	2	Male	2.26	0.0144604	35	0	no	Admitted	0.0243056	yes	yes	no	no	yes	no	yes	yes	yes	yes	no	no	Reduced/no movement	no	yes	None	yes	130	95	56	36.9	-9.5588	-39.2863	28.5	0
247	Derivation data	10	Female	3.4	-0.0948211	39	0.4	no	Admitted	0.0208333	no	no	no	no	yes	no	no	no	no	no	yes	no	Neither	no	no	None	no	130	95	40	37.6	42.591	175.449	28.5	0
248	Derivation data	9	Male	1.145	0.581436	29	5.2	no	Hospitalised since birth	23.6382	yes	no	no	no	no	no	no	no	no	no	no	no	Neither	no	no	Oxygen supplementation	no	143	98		37	-2.16891	-8.91708	29	0
249	Derivation data	8	Male	3.11	-0.0779361	39	0.3	no	Hospitalised since birth	3.32014	yes	no	no	no	no	no	no	no	no	no	no	no	Neither	yes	no	Invasive ventilation	yes	157	99	80	37.3	20.121	82.8053	27.5	0
250	Derivation data	2	Female	1.43	0.307695	31	0	no	Hospitalised since birth	0.0618056	yes	yes	no	no	yes	no	no	no	no	no	yes	no	Neither	no	yes	Oxygen supplementation	yes	150	100	54	36.6	-31.609	-129.784	28.5	0
251	Derivation data	15	Male	0.93	0.974877	27	3.3	no	Hospitalised since birth	23.6382	yes	no	yes	yes	no	no	no	no	no	no	no	no	Neither	yes	yes	CPAP, BiPAP, high flow nasal cannulae	no	154	98	40	37	-2.16891	-8.91708	27.5	0
252	Derivation data	14	Male	1.66	0.181571	34	0.1	no	Hospitalised since birth	1.125	yes	no	yes	no	no	no	no	yes	no	no	no	no	Neither	no	yes	CPAP, BiPAP, high flow nasal cannulae	yes	152	94	56	36.2	-60.7289	-249.017	27.5	0
253	Derivation data	8	Female	3.144	-0.0801602	40	0	no	Hospitalised since birth	0.0402778	yes	yes	yes	yes	no	no	yes	no	no	no	no	no	Neither	no	no	Invasive ventilation	yes	162	100	72	37	-2.16891	-8.91708	27.5	0
254	Derivation data	12	Female	1.1	0.64512	30	3.9	no	Hospitalised since birth	23.6382	yes	no	yes	no	no	no	no	yes	yes	no	no	no	Neither		yes	Oxygen supplementation	no	156	96	54	36.8	-16.929	-69.5545	5.99	1
255	Derivation data	6	Female	0.87	1.13985	26	1.7	no	Hospitalised since birth	17.375	yes	no	yes	no	no	no	no	no	no	no	no	no	Neither	no	yes	Invasive ventilation	yes	163	95	47	37.2	12.6711	52.1292	29	0
256	Derivation data	11	Male	2.45	-0.014729	36	0.6	no	Admitted	0.291667	no	no	no	yes	no	no	no	yes	no	no	yes	no	Neither	no	no	None	yes	120	92	36	37	-2.16891	-8.91708	29	0
257	Derivation data	3	Female	0.81	1.34283	26	2.3	no	Hospitalised since birth	23.4896	yes	no	yes	no	no	no	no	no	no	no	no	no	Neither	no	yes	CPAP, BiPAP, high flow nasal cannulae	yes	164	97	62	36.6	-31.609	-129.784	28.5	0
258	Derivation data	15	Male	1.71	0.160659	28	0.7	no	Admitted	6.88542	yes	no	no	no	no	no	no	no	no	no	yes	no	Lethargy only	no	yes	Oxygen supplementation	no	154	100	52	36.7	-24.2789	-99.7195	23.96	1
259	Derivation data	10	Male	3.6	-0.104166	39	3.9	no	Admitted	0.0833333	yes	no	no	no	no	yes	no	yes	no	no	no	no	Neither	yes	no	None	no	120	91	64	38.7	126.521	523.051	29	0
260	Derivation data	4	Male	3.31	-0.0900529	40	1.6	yes	Hospitalised since birth	15.6799	yes	no	no	no	no	no	no	yes	no	yes	no	no	Neither	no	no	CPAP, BiPAP, high flow nasal cannulae	yes	148	94	48	36.7	-24.2789	-99.7195	28.5	0
261	Derivation data	16	Female	2.3	0.00770965	35	1	yes	Admitted	0.0798611	yes	no	no	no	no	no	no	yes	yes	no	no	no	Reduced/no movement	no	yes	None	yes	134	94	78	37.2	12.6711	52.1292	29	0
262	Derivation data	8	Male	2.245	0.0170855	35	0	no	Hospitalised since birth	0.04375	yes	no	yes	no	no	no	no	no	no	no	no	no	Neither	no	no	CPAP, BiPAP, high flow nasal cannulae	yes	125	100	50	37.1	5.24097	21.5544	28.5	0
263	Validation data	5	Male	2.9	-0.0624202	38	0.1	no	Hospitalised since birth	1.24861	no	no	no	no	no	no	yes	no	no	no	no	no	Reduced/no movement	no	no	None	yes	102	100	54	35	-146.169	-596.962	28.5	0
264	Derivation data	10	Male	3.5	-0.0996936	40	2.1	no	Admitted	0.109722	yes	no	no	no	no	no	no	no	no	no	no	no	Neither	no	no	None	no	186	85	50	39.4	181.191	750.744	28.5	0
265	Validation data	10	Female	2.8	-0.0537752	39	4	no	Admitted	0.0256944	yes	no	no	no	no	no	no	no	no	no	no	yes	Neither	no	no	None	no	112	96	52	37.8	57.671	237.725	28.5	0
266	Derivation data	5	Female	3	-0.0702152	39	0.4	no	Admitted	0	yes	no	no	no	no	yes	no	yes	no	no	no	no	Lethargy only	no	no	None	no	130	92	48	36.6	-31.609	-129.784	28.5	0
267	Derivation data	13	Male	0.686	1.94364	25	0	no	Hospitalised since birth	0.622222	yes	no	no	no	no	no	no	no	no	no	yes	no	Neither	yes	no	CPAP, BiPAP, high flow nasal cannulae	yes	160		60	36.6	-31.609	-129.784	14.68	1
268	Derivation data	7	Female	3.33	-0.091146	39	0.2	no	Hospitalised since birth	1.49514	no	no	no	no	no	no	no	no	no	yes	no	no	Neither	no	no	None	yes	142	95	45	36.7	-24.2789	-99.7195	27.5	0
269	Derivation data	17	Male	3.5	-0.0996936	39	0	yes	Hospitalised since birth	0.229167	no	no	no	no	yes	yes	no	yes	no	no	no	no	Lethargy only	no	no	None	yes	160	95	62	39.4	181.191	750.744	9.15	1
270	Derivation data	2	Female	3.385	-0.0940527	39	0	no	Hospitalised since birth	0.0354167	yes	no	no	yes	no	no	no	no	no	no	no	no	Lethargy only	no	no	CPAP, BiPAP, high flow nasal cannulae	yes	166	95	56	38	72.8311	300.411	27.5	0
271	Validation data	14	Male	1.034	0.753991	28	0	no	Hospitalised since birth	0.1125	yes	yes	no	no	no	no	no	no	no	no	no	no	Neither	no	no	CPAP, BiPAP, high flow nasal cannulae	no	123	95	54	36.9	-9.5588	-39.2863	28.5	0
272	Derivation data	9	Female	2.93	-0.0648427	34	2.1	no	Hospitalised since birth	20.8611	no	no	no	no	no	no	no	yes	yes	no	no	no	Neither	no	yes	None	yes	166	98		37	-2.16891	-8.91708	27.5	0
273	Derivation data	15	Male	1.19	0.524838	30	0.6	no	Hospitalised since birth	6.50347	yes	yes	no	no	no	no	no	no	no	no	no	no	Neither	yes	yes	Invasive ventilation	yes	138	99	67	36.9	-9.5588	-39.2863	28.5	0
274	Derivation data	15	Female	1.24	0.469038	29	0.4	no	Hospitalised since birth	4.10903	yes	no	yes	no	no	no	no	no	no	no	yes	no	Neither	no	yes	Invasive ventilation	no	163	99	48	36.5	-38.9189	-159.744	29	0
275	Derivation data	7	Male	3.67	-0.107081	39	0	no	Hospitalised since birth	0.0736111	no	yes	no	no	no	no	no	no	no	no	no	no	Neither	no	no	None	yes	138	95	45	36.9	-9.5588	-39.2863	27.5	0
276	Validation data	8	Female	3.262	-0.087347	37	0.1	yes	Hospitalised since birth	0.866667	no	no	no	no	no	no	no	yes	no	no	yes	no	Neither	no	no	None	yes	151	97	53	37.1	5.24097	21.5544	28.5	0
277	Derivation data	17	Male	2.96	-0.0671919	40	0.2	no	Hospitalised since birth	1.63403	yes	no	no	no	no	yes	yes	yes	no	no	no	no	Reduced/no movement	yes	no	Oxygen supplementation	yes	159	61	86	36.6	-31.609	-129.784	0.29	1
278	Derivation data	9	Male	3.64	-0.105852	40	0	no	Hospitalised since birth	0.0659722	yes	yes	yes	no	no	no	no	no	no	no	no	no	Neither	no	no	Oxygen supplementation	yes	179	90		36.5	-38.9189	-159.744	29	0
279	Derivation data	13	Female	0.99	0.838978	34	0.3	no	Hospitalised since birth	3.77361	yes	no	no	no	no	no	no	yes	no	no	yes	no	Neither	yes	no	Invasive ventilation	yes	162	96	64	36.6	-31.609	-129.784	28.5	0
280	Derivation data	8	Female	2.712	-0.0453633	38	0	no	Hospitalised since birth	0.0618056	yes	yes	no	no	no	no	no	no	no	no	no	no	Neither	no	no	Invasive ventilation	yes	126	99	38	36.7	-24.2789	-99.7195	28.5	0
281	Derivation data	16	Male	3.4	-0.0948211	39	4.8	no	Admitted	0.0930556	no	no	no	no	no	yes	no	yes	no	yes	no	no	Reduced/no movement	no	no	None	yes	140	97	36	37.5	35.0811	144.466	29	0
282	Derivation data	12	Male	4.1	-0.121838	39	2.5	no	Admitted	0.0104167	no	yes	no	no	no	no	no	yes	no	no	no	no	Neither		yes	None	no	140	97	50	38	72.8311	300.411	28.5	0
283	Derivation data	4	Male	3.27	-0.0878063	39	1.5	no	Admitted	0	no	no	no	no	no	no	no	yes	no	no	no	no	Neither	no	no	None	yes	159		43	38.1	80.441	331.907	27.5	0
284	Derivation data	15	Male	0.78	1.46233	25	3.4	no	Hospitalised since birth	23.6382	yes	no	no	no	no	no	yes	no	no	no	no	no	Lethargy only	no	yes	Oxygen supplementation	no	138	87	56	36.7	-24.2789	-99.7195	27.5	0
285	Derivation data	10	Female	3.4	-0.0948211	39	0.2	no	Admitted	0.0104167	no	no	no	no	yes	no	no	yes	yes	no	no	no	Neither	no	yes	None	yes	128	94	74	37.8	57.671	237.725	27.5	0
286	Derivation data	13	Male	2.8	-0.0537752	40	0.2	no	Admitted	0.572917	no	no	no	no	no	no	no	yes	yes	no	no	no	Neither	yes	no	None	yes	142	92	52	37	-2.16891	-8.91708	28.5	0
287	Derivation data	12	Male	3.3	-0.0894989	40	2.7	no	Admitted	0.0430556	no	no	no	no	no	no	no	no	no	no	no	no	Neither	no	no	None	no	140	95	43	36.7	-24.2789	-99.7195	28.5	0
288	Derivation data	3	Male	2.23	0.0197636	35	0.1	no	Hospitalised since birth	0.09375	yes	no	yes	no	no	no	no	no	no	no	yes	no	Neither	yes	yes	Oxygen supplementation	yes	143	94	60	37.2	12.6711	52.1292	28.5	0
289	Derivation data	4	Male	3.2	-0.08367	39	2.6	no	Admitted	0.0208333	no	no	no	no	no	no	no	yes	no	no	no	no	Neither	yes	no	None	yes	149	95	42	36.7	-24.2789	-99.7195	27.5	0
290	Derivation data	15	Female	1.03	0.76127	28	0.3	no	Hospitalised since birth	2.95278	yes	no	no	no	no	no	no	yes	yes	yes	no	no	Lethargy only	no	yes	Invasive ventilation	yes	141	91	29	36.8	-16.929	-69.5545	29	0
291	Derivation data	16	Male	3.6	-0.104166	39	5	no	Admitted	0.104167	yes	no	no	no	no	no	no	yes	no	yes	no	no	Reduced/no movement	yes	no	Oxygen supplementation	yes	141	96	58	36.9	-9.5588	-39.2863	28.5	0
292	Derivation data	3	Female	0.87	1.13985	29	1.3	no	Hospitalised since birth	13.5125	no	no	no	no	yes	no	no	yes	no	no	no	yes	Neither	no	yes	None	yes	131	100	54	36.4	-46.2088	-189.603	28.5	0
293	Derivation data	1	Male	1.42	0.314607	28	0.1	no	Hospitalised since birth	0.0416667	yes	yes	no	no	no	no	no	no	no	yes	no	no	Neither	no	yes	CPAP, BiPAP, high flow nasal cannulae	yes	200	97		37.7	50.1211	206.536	28.5	0
294	Derivation data	9	Female	1.443	0.298924	29	0.3	no	Hospitalised since birth	3.68056	no	no	no	no	no	no	no	no	no	no	yes	no	Neither	yes	yes	Oxygen supplementation	yes	202	94		39.4	181.191	750.744	29	0
295	Derivation data	12	Female	3	-0.0702152	39	1.4	no	Admitted	0.257639	yes	no	no	no	no	no	no	yes	no	no	no	no	Neither	no	yes	None	no	146	94	43	37.7	50.1211	206.536	28.5	0
296	Derivation data	16	Male	2	0.0686737	39	0.9	no	Admitted	0.0888889	no	no	no	no	no	no	no	yes	no	no	no	no	Neither	no	no	None	yes	130	98	38	36.9	-9.5588	-39.2863	29	0
297	Derivation data	9	Female	2.87	-0.0599214	40	0	no	Hospitalised since birth	0.0555556	yes	no	yes	no	no	no	yes	no	no	no	no	no	Neither	no	no	Oxygen supplementation	yes	149	91		37.3	20.121	82.8053	28.5	0
298	Derivation data	13	Female	1.364	0.356165	31	1.4	no	Hospitalised since birth	14.0403	yes	no	yes	no	no	no	yes	yes	no	no	no	no	Neither	no	no	CPAP, BiPAP, high flow nasal cannulae	yes	156		56	36.6	-31.609	-129.784	28.5	0
299	Derivation data	17	Female	2.4	-0.00771518	40	0.2	no	Hospitalised since birth	2.65139	yes	no	no	no	no	yes	no	yes	no	no	no	no	Lethargy only	yes	yes	Oxygen supplementation	yes	183	68	64	38.8	134.271	555.268	29	0
300	Derivation data	7	Male	3.75	-0.110215	39	0.2	no	Hospitalised since birth	1.71944	no	no	no	no	no	no	no	no	no	yes	no	no	Neither	no	no	None	yes	150	93	48	37.9	65.2412	269.017	27.5	0
301	Derivation data	17	Male	3	-0.0702152	39	0.2	no	Hospitalised since birth	2.73125	no	no	no	no	no	yes	no	yes	no	no	no	no	Reduced/no movement	no	no	None	yes	129	97	52	37.9	65.2412	269.017	28.5	0
302	Derivation data	15	Male	2.4	-0.00771518	40	0.6	no	Admitted	5.9375	yes	no	yes	no	no	no	no	no	no	no	no	no	Neither	no	yes	Oxygen supplementation	no	122	97		36.7	-24.2789	-99.7195	28.5	0
303	Derivation data	3	Female	2.7	-0.0441521	36	1.9	no	Admitted	0.0520833	yes	no	no	no	yes	no	no	no	no	no	no	no	Neither	no	yes	CPAP, BiPAP, high flow nasal cannulae	yes	202	92	90	37	-2.16891	-8.91708	28.5	0
304	Derivation data	11	Male	2.92	-0.0640435	38	1.2	no	Admitted	0.111806	no	no	no	no	no	no	no	yes	no	no	yes	no	Reduced/no movement	no	no	None	no	148	94	45	37	-2.16891	-8.91708	29	0
305	Derivation data	9	Male	1.48	0.275211	33	0.1	yes	Hospitalised since birth	0.0520833	yes	no	no	no	no	no	no	no	no	no	no	no	Lethargy only	no	yes	Invasive ventilation	yes	140	97	56	36.9	-9.5588	-39.2863	28.5	0
306	Derivation data	3	Male	2.15	0.0350069	32	0.7	no	Hospitalised since birth	7.12917	no	no	no	no	no	no	no	yes	yes	no	no	yes	Neither	no	yes	None	yes	134	99	64	35	-146.169	-596.962	27.5	0
307	Derivation data	5	Male	2.34	0.00130213	34	0	no	Hospitalised since birth	0.242361	yes	yes	no	no	no	no	no	no	no	no	no	no	Neither	no	no	CPAP, BiPAP, high flow nasal cannulae	yes		91	56	36.3	-53.479	-219.362	28.5	0
308	Derivation data	11	Female	2.7	-0.0441521	37	1.2	no	Admitted	0.0680556	no	no	no	no	no	no	no	no	no	no	no	no	Neither	no	no	None	no		94		37.2	12.6711	52.1292	29	0
309	Derivation data	4	Male	3.9	-0.11558	39	5.2	no	Admitted	0.0263889	yes	no	no	no	no	yes	no	no	no	no	no	no	Neither	yes	no	Oxygen supplementation	no	132	100	31	36.5	-38.9189	-159.744	28.5	0
310	Validation data	7	Male	3.31	-0.0900529	40	0.1	no	Hospitalised since birth	1.20833	no	yes	no	no	no	no	no	no	no	no	no	no	Neither	no	no	Oxygen supplementation	yes	145	96	45	36.8	-16.929	-69.5545	27.5	0
311	Derivation data	11	Female	3.2	-0.08367	36	0	yes	Hospitalised since birth	0.164583	yes	no	no	no	no	no	no	yes	yes	no	no	no	Neither	no	yes	CPAP, BiPAP, high flow nasal cannulae	yes	126	92	49	36.7	-24.2789	-99.7195	29	0
312	Derivation data	15	Female	0.9	1.05324	34	1	no	Hospitalised since birth	10.2833	no	no	no	no	yes	no	no	no	yes	no	no	no	Neither	no	yes	None	no	150	94	41	36.8	-16.929	-69.5545	27.5	0
313	Derivation data	9	Male	1.035	0.752184	32	0.2	no	Hospitalised since birth	2.08542	yes	no	yes	no	no	no	no	no	no	no	no	no	Neither	yes	yes	Invasive ventilation	yes	155	91	76	36.8	-16.929	-69.5545	8.12	1
314	Validation data	13	Female	1.152	0.572194	27	0.1	no	Hospitalised since birth	1.22361	yes	no	no	no	no	yes	no	yes	yes	no	no	yes	Neither	yes	no	Invasive ventilation	yes	172	89	62	36.6	-31.609	-129.784	28.5	0
315	Derivation data	8	Male	3.994	-0.118638	40	0.1	no	Hospitalised since birth	0.975694	yes	yes	no	no	no	no	no	no	no	no	no	no	Neither	no	no	Oxygen supplementation	yes	158	94	72	37.5	35.0811	144.466	28.5	0
316	Derivation data	8	Male	3.256	-0.0870003	40	0	no	Hospitalised since birth	0.0451389	yes	no	no	no	no	no	no	no	no	no	no	no	Neither	no	no	Invasive ventilation	yes	154	100	62	36.6	-31.609	-129.784	27.5	0
317	Validation data	14	Female	1.08	0.676012	38	0.4	no	Hospitalised since birth	4.29722	yes	no	no	no	no	no	no	no	no	no	no	no	Lethargy only	no	yes	CPAP, BiPAP, high flow nasal cannulae	yes	138	96	54	36.6	-31.609	-129.784	28.5	0
318	Derivation data	3	Male	1.965	0.0776589	36	1.2	no	Admitted	11.059	yes	no	no	no	no	no	no	no	yes	no	no	no	Lethargy only	yes	yes	CPAP, BiPAP, high flow nasal cannulae	yes	164	93	62	36.6	-31.609	-129.784	28.5	0
319	Derivation data	10	Female	2.5	-0.0213263	39	0.3	no	Admitted	0.0208333	no	no	no	no	no	no	yes	yes	no	no	yes	no	Lethargy only	no	yes	None	yes	160	93	43	39.3	173.321	717.906	28.5	0
320	Derivation data	11	Male	3.35	-0.0922196	40	0.6	no	Admitted	0.05625	no	no	no	no	no	no	no	no	no	no	yes	no	Neither	no	no	None	no	147	94	51	36.9	-9.5588	-39.2863	27.5	0
321	Derivation data	8	Female	2.446	-0.0141837	37	0.2	no	Hospitalised since birth	2.10139	no	no	no	no	no	no	no	yes	no	no	no	no	Neither	no	no	None	yes	106	98	58	37	-2.16891	-8.91708	28.5	0
322	Derivation data	3	Female	1.16	0.561837	31	0.5	no	Hospitalised since birth	4.34306	yes	no	no	no	no	no	no	no	yes	no	no	no	Neither	no	yes	Oxygen supplementation	yes	154	94	58	37.8	57.671	237.725	28.5	0
323	Derivation data	3	Female	1.595	0.211752	34	0.5	no	Hospitalised since birth	5.21806	no	no	no	no	no	no	no	yes	yes	no	yes	no	Neither	yes	yes	None	yes	145	100	62	37	-2.16891	-8.91708	28.5	0
324	Derivation data	11	Male	2.24	0.0179722	36	1.6	no	Admitted	0.0555556	no	no	no	no	no	no	no	no	no	no	no	no	Reduced/no movement	no	no	None	yes	139		46	38.1	80.441	331.907	29	0
325	Derivation data	16	Male	3.4	-0.0948211	37	3.6	no	Admitted	0.0868056	yes	no	no	no	no	no	no	yes	yes	yes	no	no	Lethargy only	no	no	Oxygen supplementation	yes	110	96	74	37.1	5.24097	21.5544	29	0
326	Derivation data	12	Female	3	-0.0702152	39	0.4	no	Admitted	2	no	no	no	no	no	no	no	yes	no	no	no	no	Neither		no	None	no	186	97	61	39	149.831	620.014	27.5	0
327	Derivation data	8	Female	2.832	-0.0566415	40	0.2	no	Hospitalised since birth	2.10278	yes	no	no	no	no	no	no	no	no	no	yes	no	Neither	no	no	Oxygen supplementation	yes	138	96	56	37.4	27.5912	113.585	27.5	0
328	Derivation data	11	Female	3.3	-0.0894989	40	2.8	no	Admitted	0.0416667	no	no	no	no	no	no	no	no	no	no	no	no	Neither	no	no	None	no	147	92	45	36.7	-24.2789	-99.7195	29	0
329	Derivation data	7	Male	3.19	-0.0830568	37	0.1	no	Hospitalised since birth	0.0659722	yes	yes	no	no	yes	no	no	no	no	no	no	no	Neither	no	yes	Invasive ventilation	yes	140	90	55	36	-75.1689	-308.023	28.5	0
330	Derivation data	10	Male	2.6	-0.0333973	39	0.1	no	Hospitalised since birth	1.4125	yes	no	no	no	no	no	no	yes	no	no	no	no	Lethargy only	no	yes	CPAP, BiPAP, high flow nasal cannulae	yes	133	93	46	35.5	-110.919	-453.76	29	0
331	Derivation data	10	Male	3.9	-0.11558	40	2.5	no	Admitted	0.0416667	yes	no	no	no	no	no	no	yes	no	no	no	yes	Lethargy only	no	yes	Oxygen supplementation	yes	141	80	56	37.9	65.2412	269.017	28.5	0
332	Validation data	4	Female	3.06	-0.0745297	40	0.1	no	Admitted	0.0756944	no	no	no	no	no	no	no	yes	no	no	no	no	Neither	no	no	None	yes	134	97	35	36.5	-38.9189	-159.744	27.5	0
333	Derivation data	8	Male	3.322	-0.0907111	39	0	no	Hospitalised since birth	0.0548611	yes	no	no	no	no	no	no	no	no	no	no	no	Neither	no	no	CPAP, BiPAP, high flow nasal cannulae	yes	160	100	58	37.1	5.24097	21.5544	27.5	0
334	Derivation data	9	Male	1.545	0.237605	33	0.3	no	Hospitalised since birth	3.05833	yes	no	yes	yes	no	no	no	no	no	no	no	no	Neither	yes	yes	Oxygen supplementation	yes	130	97		36.7	-24.2789	-99.7195	29	0
335	Derivation data	3	Female	0.765	1.52742	29	1	no	Hospitalised since birth	9.70833	yes	no	no	no	no	no	no	yes	yes	no	no	yes	Lethargy only	no	yes	CPAP, BiPAP, high flow nasal cannulae	yes	158	97	60	36.7	-24.2789	-99.7195	28.5	0
336	Derivation data	7	Male	4.21	-0.124906	40	0	no	Hospitalised since birth	0.0291667	yes	yes	no	no	no	no	no	no	no	no	no	no	Neither	yes	no	Oxygen supplementation	yes	135	97	42	36.8	-16.929	-69.5545	28.5	0
337	Derivation data	9	Male	1.85	0.110858	33	0.1	no	Hospitalised since birth	0.192361	yes	yes	yes	no	no	no	no	no	yes	no	no	no	Neither	no	yes	CPAP, BiPAP, high flow nasal cannulae	yes	151	94		36.9	-9.5588	-39.2863	18.4	1
338	Derivation data	12	Male	2.6	-0.0333973	39	2.2	no	Admitted	0.0111111	no	no	no	no	no	no	no	no	no	no	no	no	Neither		no	None	no	160	100	44	38	72.8311	300.411	28.5	0
339	Derivation data	16	Male	2.8	-0.0537752	39	1.1	no	Admitted	0.0819444	no	no	no	no	no	no	yes	yes	no	yes	no	no	Reduced/no movement	no	no	Oxygen supplementation	yes	144	97	55	37.8	57.671	237.725	28.5	0
340	Derivation data	7	Female	1.085	0.668129	27	0	no	Hospitalised since birth	0.0159722	yes	no	yes	yes	no	no	no	no	no	no	yes	no	Neither	no	no	Invasive ventilation	yes	143	94	50	36	-75.1689	-308.023	27.5	0
341	Validation data	12	Male	0.9	1.05324	27	0.7	no	Hospitalised since birth	7.00139	yes	no	no	no	no	no	no	yes	yes	no	yes	no	Lethargy only	yes	yes	Invasive ventilation	no	170	94	35	36.8	-16.929	-69.5545	28.5	0
342	Derivation data	11	Male	2.95	-0.0664168	40	2.5	no	Admitted	0.0395833	no	no	no	no	no	no	no	no	no	no	no	no	Neither	no	no	None	no	158		46	38.7	126.521	523.051	29	0
343	Derivation data	10	Female	2.2	0.0252853	40	0.9	yes	Admitted	0.138889	yes	no	no	no	no	no	no	yes	no	no	no	no	Neither	no	yes	Oxygen supplementation	yes	102	95	50	39.4	181.191	750.744	28.5	0
344	Derivation data	9	Male	2.365	-0.00253854	32	0	no	Hospitalised since birth	0.0555556	yes	yes	yes	yes	no	no	yes	no	no	no	no	no	Lethargy only	no	yes	Oxygen supplementation	yes	161	100	60	36.7	-24.2789	-99.7195	28.5	0
345	Validation data	7	Female	0.91	1.02626	30	0	no	Hospitalised since birth	0.0416667	yes	no	no	no	no	no	no	no	no	yes	no	no	Neither	yes	no	None	yes	140	93	50	36	-75.1689	-308.023	28.5	0
346	Derivation data	5	Male	2.2	0.0252853	39	1.1	no	Admitted	0.0416667	no	no	no	no	yes	yes	no	yes	no	no	no	no	Lethargy only	yes	no	None	yes	102	99	56	37	-2.16891	-8.91708	28.5	0
347	Derivation data	13	Male	0.758	1.55912	25	0.6	no	Hospitalised since birth	5.85208	yes	no	no	no	no	no	no	yes	yes	no	no	no	Neither	yes	no	CPAP, BiPAP, high flow nasal cannulae	yes	160	96	56	37	-2.16891	-8.91708	12.43	1
348	Derivation data	16	Male	3.3	-0.0894989	38	0.1	no	Admitted	0.0590278	no	no	no	no	no	yes	no	yes	no	yes	no	no	Reduced/no movement	no	no	None	yes	144	97	46	37	-2.16891	-8.91708	29	0
349	Validation data	12	Female	3.2	-0.08367	39	2	no	Admitted	0.383333	yes	yes	yes	yes	no	no	no	yes	no	yes	no	no	Neither	no	yes	CPAP, BiPAP, high flow nasal cannulae	no	177	96	45	36.8	-16.929	-69.5545	28.5	0
350	Derivation data	11	Female	3.5	-0.0996936	39	1.9	no	Admitted	0	no	no	no	no	yes	no	no	no	no	yes	no	no	Lethargy only	no	no	None	yes	149	94	48	37.4	27.5912	113.585	29	0
351	Derivation data	3	Female	1.835	0.115654	32	4.1	no	Admitted	0.114583	yes	no	yes	no	yes	no	no	no	no	no	no	no	Neither	yes	no	Oxygen supplementation	yes	164	95	46	35.9	-82.3588	-337.373	29	0
352	Derivation data	9	Female	2.34	0.00130213	37	0	no	Hospitalised since birth	0.0347222	yes	no	no	no	no	no	yes	no	no	no	no	no	Lethargy only	no	no	CPAP, BiPAP, high flow nasal cannulae	yes	155	90	75	36.5	-38.9189	-159.744	29	0
353	Derivation data	13	Male	2.706	-0.0447597	39	0.4	no	Hospitalised since birth	3.82778	no	no	no	no	no	yes	no	no	no	no	no	no	Lethargy only	yes	no	None	yes	138	93	48	37	-2.16891	-8.91708	27.5	0
354	Derivation data	12	Female	0.9	1.05324	29	2.7	yes	Hospitalised since birth	23.6382	yes	no	no	no	no	no	no	yes	yes	no	no	no	Lethargy only		yes	Invasive ventilation	no	180	100	30	36.6	-31.609	-129.784	14.89	1
355	Derivation data	6	Male	3.29	-0.0889398	38	5.2	no	Hospitalised since birth	23.6382	no	no	no	no	no	no	no	yes	no	yes	no	no	Neither	no	no	None	yes	112	99	34	37.7	50.1211	206.536	29	0
356	Validation data	10	Female	3.8	-0.112074	39	0.2	no	Admitted	0.0277778	yes	no	no	no	yes	no	no	no	yes	no	no	no	Neither	no	no	None	yes	202	92	80	39.4	181.191	750.744	28.5	0
357	Derivation data	4	Male	3.69	-0.107884	39	0.4	no	Hospitalised since birth	3.18403	no	no	no	no	no	no	no	yes	no	no	yes	no	Neither	yes	no	None	yes	151	90	40	36.4	-46.2088	-189.603	27.5	0
358	Validation data	3	Female	3.24	-0.0860664	36	1.8	no	Hospitalised since birth	18.0312	no	no	no	no	no	no	no	yes	no	no	no	no	Neither	no	no	None	yes	133	95	38	37.4	27.5912	113.585	29	0
359	Derivation data	3	Female	0.686	1.94364	27	1.7	no	Hospitalised since birth	16.4153	yes	yes	yes	no	no	no	no	yes	yes	no	no	yes	Reduced/no movement	no	yes	CPAP, BiPAP, high flow nasal cannulae	yes	146	100	66	36.5	-38.9189	-159.744	29	0
360	Validation data	8	Male	2.565	-0.0293327	37	0.4	yes	Hospitalised since birth	3.55486	no	no	no	no	no	no	no	yes	yes	no	no	no	Neither	yes	no	None	yes	118	98	56	37	-2.16891	-8.91708	29	0
361	Derivation data	13	Male	2.54	-0.026326	35	1.1	yes	Hospitalised since birth	10.9493	no	no	no	no	no	no	no	yes	yes	no	no	no	Lethargy only	yes	no	None	yes	154		52	37	-2.16891	-8.91708	6.5	0
362	Derivation data	2	Female	3.005	-0.0705846	38	0	no	Hospitalised since birth	0.315972	yes	yes	no	no	no	no	no	no	no	yes	no	no	Lethargy only	no	no	CPAP, BiPAP, high flow nasal cannulae	yes	152	98	64	36.9	-9.5588	-39.2863	29	0
363	Derivation data	10	Male	3.5	-0.0996936	39	1.1	no	Admitted	0.0555556	yes	no	yes	no	no	no	no	no	no	no	yes	no	Neither	no	no	None	no	140	94	60	37.8	57.671	237.725	29	0
364	Derivation data	11	Male	2.8	-0.0537752	39	2.1	no	Admitted	0.0541667	no	no	no	no	no	no	no	yes	no	no	no	no	Neither	no	no	None	no	142	92	45	37.2	12.6711	52.1292	29	0
365	Validation data	19	Male	2.08	0.0498128	34	1.5	no	Hospitalised since birth	14.7458	no	no	no	no	no	no	no	yes	yes	yes	no	yes	Lethargy only	no	yes	None	yes	156	100	54	37.5	35.0811	144.466	28.5	0
366	Derivation data	5	Male	1.54	0.24033	30	0.5	no	Hospitalised since birth	4.81319	yes	no	no	no	no	no	no	yes	yes	no	no	yes	Neither	no	no	Invasive ventilation	yes	162	96	56	36.4	-46.2088	-189.603	0.33	1
367	Derivation data	14	Male	1.324	0.389132	29	0.3	no	Hospitalised since birth	2.51875	yes	no	yes	yes	no	no	no	no	no	no	no	no	Neither	no	yes	Oxygen supplementation	no	156	96	58	36.6	-31.609	-129.784	27.5	0
368	Derivation data	15	Male	3.02	-0.071682	39	0	no	Hospitalised since birth	0.0652778	yes	no	no	no	no	no	no	no	no	yes	no	no	Neither	no	yes	Invasive ventilation	yes	179	93	47	36.9	-9.5588	-39.2863	29	0
369	Derivation data	7	Female	3.38	-0.0937943	38	0	no	Hospitalised since birth	0.05	yes	yes	no	yes	no	no	no	no	no	yes	no	no	Neither	no	no	Oxygen supplementation	yes	140	85	55	35.8	-89.529	-366.623	27.5	0
370	Derivation data	3	Male	1.46	0.287805	31	0.2	no	Hospitalised since birth	2.1875	yes	no	yes	no	no	no	no	no	no	no	yes	no	Lethargy only	yes	yes	Invasive ventilation	yes	159	99		36.7	-24.2789	-99.7195	27.5	0
371	Derivation data	9	Male	2.645	-0.038388	35	0	no	Hospitalised since birth	0.157639	yes	no	no	no	no	no	no	no	no	no	no	no	Neither	no	yes	Oxygen supplementation	no	197	98		37.1	5.24097	21.5544	28.5	0
372	Validation data	7	Male	4.09	-0.121547	40	0.2	no	Hospitalised since birth	2.11111	no	no	no	no	no	no	no	no	no	yes	yes	no	Neither	no	no	None	no	155	95	53	37.6	42.591	175.449	27.5	0
373	Derivation data	12	Male	3	-0.0702152	39	0.6	no	Admitted	0.834028	no	no	no	no	no	no	no	no	no	no	no	no	Neither	no	no	None	no	142	97	43	38	72.8311	300.411	28.5	0
374	Derivation data	10	Male	3.1	-0.077268	40	0.3	no	Admitted	0.0381944	yes	no	no	no	no	yes	no	yes	no	no	no	no	Neither	no	yes	Oxygen supplementation	yes	178	78	60	38	72.8311	300.411	28.5	0
375	Derivation data	3	Female	0.8	1.38117	25	3.4	no	Hospitalised since birth	23.6382	yes	no	yes	no	no	no	no	yes	yes	no	no	yes	Reduced/no movement	no	yes	CPAP, BiPAP, high flow nasal cannulae	yes	156	82	66	37.4	27.5912	113.585	28.5	0
376	Derivation data	12	Female	3.1	-0.077268	40	1	no	Admitted	0	yes	no	yes	no	no	yes	no	yes	yes	no	no	no	Lethargy only		yes	Invasive ventilation	no	139	98	30	37	-2.16891	-8.91708	28.5	0
377	Validation data	4	Male	4.08	-0.121253	40	1.3	no	Admitted	0.0104167	no	yes	no	no	no	no	no	yes	no	no	no	no	Neither	no	no	None	yes	162	95	34	38	72.8311	300.411	28.5	0
378	Derivation data	6	Male	4.21	-0.124906	40	2.9	no	Admitted	0	no	no	no	no	no	no	no	no	no	no	no	no	Neither	no	no	None	yes	136	99	34	38.2	88.0711	363.508	29	0
379	Derivation data	14	Male	2.43	-0.0119754	35	0.7	no	Admitted	0.00277778	no	no	no	no	no	no	no	yes	no	no	no	no	Lethargy only	no	no	None	no	180	93	52	37	-2.16891	-8.91708	28.5	0
380	Derivation data	12	Female	2.1	0.0454311	37	0.8	no	Admitted	0.0229167	yes	no	no	no	no	no	no	yes	no	no	no	no	Neither		no	None	no	150	98	47	38.5	111.081	458.924	28.5	0
381	Derivation data	13	Female	3.062	-0.0746692	39	0.2	yes	Hospitalised since birth	2.49861	yes	no	no	no	no	no	no	no	no	no	yes	no	Lethargy only	yes	no	None	no	152	96	58	36.6	-31.609	-129.784	29	0
382	Validation data	4	Female	3.635	-0.105645	38	0	no	Hospitalised since birth	0.115278	yes	no	no	yes	no	no	no	no	no	no	no	no	Reduced/no movement	no	yes	Invasive ventilation	yes	125	93	50	36.2	-60.7289	-249.017	27.5	0
383	Derivation data	12	Male	3.4	-0.0948211	37	1.8	no	Admitted	2	yes	no	no	no	no	no	no	yes	no	no	no	no	Neither	no	yes	Oxygen supplementation	no	150	97	35	36.7	-24.2789	-99.7195	27.5	0
384	Derivation data	16	Male	2.8	-0.0537752	39	0.2	no	Hospitalised since birth	2.375	no	no	no	no	no	no	no	yes	no	no	yes	no	Lethargy only	yes	no	None	yes	122	95	40	36.9	-9.5588	-39.2863	29	0
385	Validation data	11	Male	0.84	1.23591	25	0.1	yes	Hospitalised since birth	1.11458	yes	yes	no	yes	no	no	yes	yes	yes	no	yes	no	Reduced/no movement	yes	yes	Invasive ventilation	yes	127	92	40	36.8	-16.929	-69.5545	27.5	0
386	Derivation data	16	Male	3.1	-0.077268	40	2.2	yes	Admitted	0.101389	no	no	no	no	no	no	no	yes	no	no	no	no	Neither	no	no	None	yes	145	96	30	36.9	-9.5588	-39.2863	29	0
387	Derivation data	11	Female	2.7	-0.0441521	37	1	no	Admitted	0.0451389	no	no	no	no	no	no	no	no	no	no	no	no	Neither	no	no	None	no		95		38	72.8311	300.411	29	0
388	Derivation data	9	Male	2.095	0.0465148	30	0	no	Hospitalised since birth	0.124306	yes	yes	no	no	no	no	no	no	no	no	no	no	Neither	no	no	CPAP, BiPAP, high flow nasal cannulae	yes	152	92		36.5	-38.9189	-159.744	29	0
389	Validation data	15	Male	0.87	1.13985	29	1.1	no	Hospitalised since birth	11.0236	yes	no	yes	no	no	no	no	no	no	no	no	no	Neither	no	yes	Oxygen supplementation	no	147	98	41	37	-2.16891	-8.91708	27.5	0
390	Derivation data	14	Female	1	0.818674	30	0	no	Hospitalised since birth	0.215278	yes	yes	no	no	no	no	no	no	no	no	no	no	Neither	no	no	Invasive ventilation	yes	135	91	54	36.6	-31.609	-129.784	27.5	0
391	Derivation data	5	Female	0.735	1.66975	27	0.3	no	Hospitalised since birth	2.71181	yes	yes	no	no	no	no	no	yes	no	no	yes	yes	Lethargy only	no	no	CPAP, BiPAP, high flow nasal cannulae	no	152	95	66	36.5	-38.9189	-159.744	2.96	1
392	Derivation data	8	Male	3.24	-0.0860664	40	0.5	yes	Hospitalised since birth	5.17639	yes	yes	yes	yes	no	no	no	no	no	no	no	no	Neither	yes	yes	Invasive ventilation	yes	146	92	50	37	-2.16891	-8.91708	27.5	0
393	Derivation data	4	Female	3.85	-0.113861	39	1.1	no	Admitted	0.0159722	no	no	no	no	no	no	no	no	no	no	no	no	Neither	yes	no	None	yes	152	96	50	37	-2.16891	-8.91708	27.5	0
394	Derivation data	5	Male	3.24	-0.0860664	37	0.1	no	Hospitalised since birth	0.559028	yes	no	no	no	no	no	no	no	no	no	no	no	Lethargy only	no	no	CPAP, BiPAP, high flow nasal cannulae	yes		94	54	36.7	-24.2789	-99.7195	28.5	0
395	Validation data	4	Male	3.08	-0.0759122	37	0.4	no	Admitted	0.0416667	no	no	no	no	no	no	no	yes	no	no	no	no	Neither	no	no	None	yes	149	91	50	37	-2.16891	-8.91708	27.5	0
396	Derivation data	9	Female	2.049	0.0568596	35	0	no	Hospitalised since birth	0.118056	yes	no	no	no	no	no	no	no	no	no	no	no	Neither	no	yes	Invasive ventilation	yes	129	92	39	35	-146.169	-596.962	29	0
397	Derivation data	17	Male	2.6	-0.0333973	32	0.1	no	Hospitalised since birth	1.51389	yes	no	no	no	no	yes	yes	yes	no	no	no	no	Reduced/no movement	no	yes	Oxygen supplementation	yes	135	83	62	36.6	-31.609	-129.784	28.5	0
398	Derivation data	15	Male	2.9	-0.0624202	40	0	no	Hospitalised since birth	0.319444	yes	no	no	no	no	no	no	no	yes	no	no	no	Neither	no	no	Oxygen supplementation	yes	129	91	54	36.6	-31.609	-129.784	28.5	0
399	Derivation data	13	Male	0.686	1.94364	25	0.3	no	Hospitalised since birth	3.44444	yes	no	no	no	no	no	no	yes	yes	no	yes	no	Neither	yes	no	CPAP, BiPAP, high flow nasal cannulae	yes	174	94	60	37	-2.16891	-8.91708	5.63	1
400	Derivation data	11	Male	3.5	-0.0996936	40	0	no	Hospitalised since birth	0.240278	yes	no	yes	no	no	no	yes	yes	no	no	no	no	Neither	no	yes	Oxygen supplementation	yes	140		54	37.2	12.6711	52.1292	29	0
401	Derivation data	14	Male	1.204	0.508512	30	0.1	no	Hospitalised since birth	0.770833	yes	no	yes	no	no	no	no	no	no	no	no	no	Neither	no	no	CPAP, BiPAP, high flow nasal cannulae	no	152	92	54	36.8	-16.929	-69.5545	27.5	0
402	Derivation data	15	Female	0.686	1.94364	30	0.4	no	Hospitalised since birth	4.36806	no	no	no	no	no	no	no	yes	yes	no	yes	no	Lethargy only	no	yes	Oxygen supplementation	yes	146	98	54	36.4	-46.2088	-189.603	15.72	1
403	Derivation data	16	Male	2.5	-0.0213263	38	1.7	no	Admitted	0.0590278	no	no	no	no	no	yes	no	yes	no	no	no	no	Lethargy only	no	yes	None	yes	102	95	32	36.9	-9.5588	-39.2863	4.5	0
404	Validation data	2	Male	1.97	0.0763459	32	0.6	no	Hospitalised since birth	6.18056	no	no	yes	no	no	no	yes	yes	yes	yes	no	no	Lethargy only	yes	yes	None	yes	168	99	54	37.3	20.121	82.8053	27.5	0
405	Derivation data	15	Female	0.87	1.13985	26	1.5	no	Hospitalised since birth	15.5521	yes	no	yes	no	no	no	no	yes	yes	no	no	yes	Neither	yes	yes	CPAP, BiPAP, high flow nasal cannulae	yes	161	95	43	36.7	-24.2789	-99.7195	28.5	0
406	Derivation data	4	Female	2.56	-0.0287384	38	0	no	Hospitalised since birth	0.155556	yes	no	yes	yes	no	no	yes	yes	no	yes	no	no	Reduced/no movement	no	yes	Invasive ventilation	yes	148	95	60	35.5	-110.919	-453.76	27.5	0
407	Derivation data	16	Female	1.7	0.164694	32	1.4	no	Admitted	0.05625	yes	no	yes	yes	no	no	no	yes	no	no	no	no	Neither	no	no	Oxygen supplementation	yes	130	95	60	37.2	12.6711	52.1292	20.38	1
408	Validation data	3	Male	0.755	1.57298	27	0.5	no	Hospitalised since birth	5.88125	yes	no	no	no	no	no	no	no	no	no	no	no	Neither	no	yes	CPAP, BiPAP, high flow nasal cannulae	yes	146	98	60	36.6	-31.609	-129.784	29	0
409	Derivation data	8	Male	2.408	-0.00886681	36	0.1	no	Hospitalised since birth	1.08125	yes	yes	no	no	no	no	no	no	no	no	no	no	Neither	no	no	Invasive ventilation	yes	142	100	90	37.6	42.591	175.449	29	0
410	Validation data	17	Male	2.6	-0.0333973	39	0.1	no	Admitted	0.05625	yes	no	no	no	no	no	no	yes	no	no	yes	no	Reduced/no movement	no	no	None	yes	146	97	50	38.5	111.081	458.924	29	0
411	Derivation data	13	Male	1.024	0.772348	29	0.1	no	Hospitalised since birth	1.42986	yes	no	no	no	no	no	no	yes	yes	no	no	no	Neither	yes	no	CPAP, BiPAP, high flow nasal cannulae	yes	142		40	36.6	-31.609	-129.784	1.02	1
412	Derivation data	8	Male	1.041	0.741454	27	1.5	no	Hospitalised since birth	14.8028	yes	no	yes	yes	no	no	no	no	yes	no	no	yes	Neither	yes	no	Invasive ventilation	no	138	92	46	37.1	5.24097	21.5544	27.5	0
413	Derivation data	3	Male	0.98	0.859907	32	0.6	no	Hospitalised since birth	6.07361	yes	no	no	no	no	no	no	no	yes	no	yes	no	Neither	no	yes	Oxygen supplementation	yes	163	99	60	36.8	-16.929	-69.5545	28.5	0
414	Derivation data	14	Female	1.272	0.436727	31	3.9	no	Admitted	0.09375	yes	no	no	no	yes	no	no	yes	yes	yes	no	yes	Neither	no	no	CPAP, BiPAP, high flow nasal cannulae	yes	168	93		36.7	-24.2789	-99.7195	28.5	0
415	Derivation data	6	Male	2.93	-0.0648427	37	2	no	Admitted	0	no	no	no	no	no	no	no	no	no	no	no	no	Neither	no	no	None	yes	180	97	36	39.1	157.641	652.54	29	0
416	Derivation data	5	Female	1.62	0.199713	34	0.3	no	Hospitalised since birth	2.74028	no	no	no	no	no	no	no	yes	yes	no	no	no	Neither	yes	no	None	yes	146	98	58	36.7	-24.2789	-99.7195	28.5	0
417	Derivation data	2	Female	2.78	-0.0519334	36	1.8	no	Hospitalised since birth	18.0465	no	no	no	no	yes	no	no	yes	yes	no	no	no	Neither	no	yes	None	yes	182	97	60	37.6	42.591	175.449	27.5	0
418	Derivation data	1	Female	3.85	-0.113861	26	2.1	yes	Hospitalised since birth	21.6215	no	no	no	no	no	no	yes	no	no	no	no	no	Lethargy only	yes	no	None	no	198	98	55	37.9	65.2412	269.017	29	0
419	Derivation data	7	Male	1.435	0.304293	34	0	no	Hospitalised since birth	0.0784722	yes	no	no	no	no	no	no	no	no	yes	no	no	Neither	no	no	CPAP, BiPAP, high flow nasal cannulae	yes	146	95	45	36.9	-9.5588	-39.2863	28.5	0
420	Derivation data	14	Male	1.23	0.479656	29	0	no	Hospitalised since birth	0.597222	yes	no	no	no	no	no	no	no	no	no	no	no	Neither	no	no	CPAP, BiPAP, high flow nasal cannulae	no	137	96	52	36.8	-16.929	-69.5545	10.63	1
421	Derivation data	16	Female	2.4	-0.00771518	39	0.1	no	Admitted	0.0854167	no	no	no	no	no	no	yes	yes	no	yes	no	no	Reduced/no movement	no	no	Oxygen supplementation	yes	136	96	40	36.9	-9.5588	-39.2863	29	0
422	Derivation data	9	Male	0.95	0.926707	26	0.2	no	Hospitalised since birth	2.39931	yes	no	yes	no	no	no	no	no	yes	no	yes	yes	Neither	yes	yes	CPAP, BiPAP, high flow nasal cannulae	yes	155	95		37	-2.16891	-8.91708	28.5	0
423	Derivation data	2	Female	1.642	0.189571	29	0	no	Hospitalised since birth	0.05625	yes	no	no	no	no	no	yes	no	no	no	no	no	Lethargy only	no	yes	Oxygen supplementation	yes	150	99	52	36.3	-53.479	-219.362	28.5	0
424	Derivation data	6	Male	2.91	-0.063236	36	5.2	no	Hospitalised since birth	23.6382	yes	no	no	no	no	no	no	no	yes	no	no	yes	Neither	no	yes	None	yes	146	98	70	36.7	-24.2789	-99.7195	28.5	0
425	Derivation data	17	Female	2.27	0.0127392	40	1.4	no	Hospitalised since birth	14.2417	yes	no	yes	no	no	no	no	no	no	no	no	no	Lethargy only	no	no	None	yes	102	100	68	36.3	-53.479	-219.362	28.5	0
426	Validation data	1	Female	1.7	0.164694	33	0.7	no	Hospitalised since birth	7.70833	no	no	no	no	no	no	no	no	no	yes	no	no	Lethargy only	no	yes	None	yes	176	96	90	37.7	50.1211	206.536	28.5	0
427	Validation data	4	Male	3.65	-0.106265	40	0.2	no	Admitted	0.0993056	no	no	no	no	no	no	no	yes	yes	no	no	yes	Neither	no	yes	None	yes	146	95	42	36.8	-16.929	-69.5545	28.5	0
428	Derivation data	2	Male	2.93	-0.0648427	37	0	no	Hospitalised since birth	0.0805556	yes	no	no	no	no	no	yes	no	no	no	no	no	Reduced/no movement	no	yes	CPAP, BiPAP, high flow nasal cannulae	yes	150	100	62	37.4	27.5912	113.585	27.5	0
429	Derivation data	17	Male	3.1	-0.077268	39	0.3	no	Admitted	0	yes	no	no	no	no	yes	no	yes	no	no	no	no	Lethargy only	no	no	Oxygen supplementation	yes	110	95	28	38.9	142.041	587.59	29	0
430	Derivation data	7	Male	3.725	-0.109257	40	0.1	no	Hospitalised since birth	0.943056	no	no	no	no	no	no	no	no	no	yes	no	no	Neither	no	no	None	yes	135	100	42	36	-75.1689	-308.023	27.5	0
431	Validation data	16	Female	3.7	-0.10828	39	2.1	no	Admitted	0.0479167	yes	no	no	no	no	no	yes	yes	no	yes	no	no	Reduced/no movement	no	no	CPAP, BiPAP, high flow nasal cannulae	yes	148	95	68	37.4	27.5912	113.585	29	0
432	Derivation data	5	Female	1.895	0.0971458	38	0.9	no	Admitted	0	yes	no	no	no	no	no	no	yes	yes	no	no	yes	Lethargy only	no	no	None	yes	148		54	36.7	-24.2789	-99.7195	28.5	0
433	Derivation data	2	Female	2.894	-0.0619267	38	1.8	no	Admitted	0.0277778	no	no	no	no	yes	no	no	no	yes	yes	no	no	Neither	no	yes	None	yes	160	93	56	38.2	88.0711	363.508	27.5	0
434	Derivation data	15	Male	0.77	1.5053	25	0.6	no	Admitted	5.30556	yes	no	yes	no	no	no	no	no	no	yes	yes	no	Lethargy only	no	yes	Invasive ventilation	yes	160	97	50	36.4	-46.2088	-189.603	0.5	1
435	Derivation data	9	Male	1.97	0.0763459	34	0	no	Hospitalised since birth	0.111111	yes	no	no	no	no	no	no	no	no	no	no	no	Neither	no	no	Oxygen supplementation	yes	171	100	80	36.8	-16.929	-69.5545	27.5	0
436	Derivation data	6	Male	3.69	-0.107884	40	2.2	no	Admitted	0	no	no	no	no	no	no	no	no	no	no	no	no	Neither	no	no	None	yes	168	98	35	39.2	165.471	685.172	11.5	0
437	Derivation data	6	Male	2.975	-0.0683399	39	0.6	no	Admitted	0	no	no	no	no	no	no	no	no	no	no	no	no	Neither	no	no	None	no	180	100	44	37.9	65.2412	269.017	28.5	0
438	Derivation data	14	Male	1.68	0.172982	33	0.1	no	Hospitalised since birth	0.552083	yes	no	yes	no	no	no	no	no	no	no	no	no	Neither	no	yes	Invasive ventilation	no	138	95		36.8	-16.929	-69.5545	28.5	0
439	Validation data	3	Female	0.79	1.42098	27	0.3	no	Hospitalised since birth	2.45972	yes	no	no	no	no	no	no	no	no	yes	no	no	Neither	no	yes	Oxygen supplementation	yes	128	100	58	38.3	95.721	395.21	2.42	1
440	Derivation data	12	Male	3.8	-0.112074	39	1.3	yes	Admitted	0.00833333	no	no	no	no	no	no	yes	no	yes	no	no	no	Lethargy only	yes	yes	None	no	150	98	50	38.5	111.081	458.924	27.5	0
441	Derivation data	2	Female	0.98	0.859907	27	0.8	no	Hospitalised since birth	7.90694	no	no	no	no	no	no	no	yes	yes	no	no	no	Lethargy only	yes	yes	Invasive ventilation	yes	148	95	48	36.8	-16.929	-69.5545	28.5	0
442	Derivation data	16	Male	2.3	0.00770965	38	0.1	no	Admitted	0.0465278	yes	no	no	no	no	yes	no	yes	no	yes	no	no	Reduced/no movement	no	no	Oxygen supplementation	yes	132	97	58	37.8	57.671	237.725	28.5	0
443	Validation data	13	Male	1.432	0.30633	32	0.2	no	Hospitalised since birth	1.85417	yes	no	no	no	no	no	no	no	no	no	no	no	Neither	no	no	CPAP, BiPAP, high flow nasal cannulae	yes	150	92	62	36.6	-31.609	-129.784	27.5	0
444	Derivation data	9	Female	0.87	1.13985	33	0.5	no	Hospitalised since birth	4.79861	no	no	no	no	no	no	no	no	yes	no	no	no	Neither	no	yes	None	yes	148	95		36.2	-60.7289	-249.017	29	0
445	Derivation data	2	Male	3.59	-0.103735	40	2.3	no	Hospitalised since birth	23.4583	yes	no	no	no	no	no	yes	yes	yes	yes	no	no	Reduced/no movement	no	yes	CPAP, BiPAP, high flow nasal cannulae	yes	144	100	68	38.1	80.441	331.907	28.5	0
446	Derivation data	8	Male	2.656	-0.0395695	38	0.2	no	Hospitalised since birth	2.18819	yes	no	yes	yes	no	yes	yes	no	no	no	no	no	Lethargy only	no	no	Oxygen supplementation	yes	163	98	40	36.4	-46.2088	-189.603	28.5	0
447	Derivation data	13	Male	0.998	0.822686	30	0.1	no	Hospitalised since birth	1.12639	yes	no	no	no	no	no	no	yes	no	no	no	no	Neither	yes	no	CPAP, BiPAP, high flow nasal cannulae	yes	170	96	72	36.6	-31.609	-129.784	2.71	1
448	Derivation data	10	Female	3	-0.0702152	40	0.2	no	Admitted	0.0104167	no	no	no	no	yes	no	no	yes	no	no	no	no	Neither	no	no	None	no	120	95	62	37.7	50.1211	206.536	28.5	0
449	Derivation data	4	Female	2.82	-0.0555781	40	0.1	no	Admitted	0.0166667	no	no	no	no	no	no	no	yes	yes	no	no	no	Neither	no	no	None	yes	157	95	47	36.7	-24.2789	-99.7195	27.5	0
450	Derivation data	4	Female	3.54	-0.101528	39	0.6	no	Admitted	0.0819444	no	no	no	no	no	no	no	yes	no	no	yes	no	Reduced/no movement	no	no	None	no	175	95	46	38.5	111.081	458.924	27.5	0
451	Derivation data	14	Male	2	0.0686737	32	0	no	Hospitalised since birth	0.311111	yes	no	no	no	no	no	no	no	no	no	no	no	Neither	no	no	Invasive ventilation	yes	156	92		36.8	-16.929	-69.5545	28.5	0
452	Derivation data	3	Male	1.03	0.76127	27	1.5	no	Hospitalised since birth	15.5771	yes	no	no	no	no	no	no	yes	yes	no	no	yes	Neither	no	yes	CPAP, BiPAP, high flow nasal cannulae	yes	172	90	64	36.9	-9.5588	-39.2863	28.5	0
453	Derivation data	11	Male	3.7	-0.10828	39	0.2	yes	Hospitalised since birth	1.47014	no	no	no	no	no	no	no	yes	yes	no	yes	no	Neither	yes	yes	None	yes	128	90	43	36.7	-24.2789	-99.7195	28.5	0
454	Derivation data	3	Male	1.16	0.561837	29	1.7	no	Hospitalised since birth	17.3681	yes	no	yes	no	no	no	no	no	yes	no	no	no	Neither	yes	yes	Invasive ventilation	yes	171	94	81	36	-75.1689	-308.023	28.5	0
455	Derivation data	6	Female	2.91	-0.063236	38	1.6	no	Admitted	0	no	no	no	no	no	no	no	no	no	no	no	no	Neither	no	no	None	yes	105		35	38.2	88.0711	363.508	29	0
456	Validation data	5	Male	1.49	0.269104	35	0.1	no	Hospitalised since birth	1.50972	yes	no	no	no	no	no	no	no	no	no	no	no	Lethargy only	no	no	CPAP, BiPAP, high flow nasal cannulae	yes	150	90	52	36.4	-46.2088	-189.603	28.5	0
457	Derivation data	1	Female	0.71	1.80241	29	1.3	yes	Hospitalised since birth	12.8403	yes	no	yes	no	no	no	no	no	yes	yes	no	no	Lethargy only	no	yes	CPAP, BiPAP, high flow nasal cannulae	yes	173	96		36.9	-9.5588	-39.2863	28.5	0
458	Derivation data	8	Female	2.772	-0.0511855	37	0	no	Hospitalised since birth	0.0861111	yes	no	no	no	no	no	no	no	no	no	no	no	Neither	no	no	Oxygen supplementation	yes	158	100	57	36.9	-9.5588	-39.2863	28.5	0
459	Derivation data	16	Female	2.4	-0.00771518	38	5.1	no	Admitted	0.0923611	yes	no	no	no	no	no	no	yes	yes	no	no	no	Reduced/no movement	no	no	Oxygen supplementation	yes	162	96	60	38.2	88.0711	363.508	29	0
460	Derivation data	9	Male	1.19	0.524838	28	0.1	no	Hospitalised since birth	0.454861	no	no	no	no	no	no	no	no	yes	no	no	no	Neither	yes	yes	CPAP, BiPAP, high flow nasal cannulae	yes	123	98		37.2	12.6711	52.1292	28.5	0
461	Derivation data	17	Male	3.39	-0.09431	40	0	no	Hospitalised since birth	0.284722	yes	no	no	no	no	yes	yes	no	yes	no	no	no	Lethargy only	no	no	Oxygen supplementation	yes	126	95	66	38.7	126.521	523.051	1.17	1
462	Derivation data	10	Male	3.7	-0.10828	39	0.2	no	Admitted	0.0104167	yes	no	no	no	yes	no	no	yes	no	no	no	no	Neither	no	yes	Oxygen supplementation	yes	110	84	90	38.5	111.081	458.924	29	0
463	Validation data	18	Male	2.95	-0.0664168	37	0.5	yes	Admitted	4.75556	no	no	no	no	no	no	no	yes	yes	no	no	no	Neither	no	yes	None	yes	115	97	54	36.7	-24.2789	-99.7195	27.5	0
464	Derivation data	9	Female	2.26	0.0144604	36	0	no	Hospitalised since birth	0.0277778	yes	yes	no	no	no	no	no	no	no	no	no	no	Neither	no	no	CPAP, BiPAP, high flow nasal cannulae	yes	157	95		37	-2.16891	-8.91708	11.5	0
465	Derivation data	3	Male	1	0.818674	28	3.2	no	Hospitalised since birth	23.6382	yes	no	yes	no	no	no	no	no	yes	no	no	no	Neither	no	yes	CPAP, BiPAP, high flow nasal cannulae	yes	163	100	74	36.7	-24.2789	-99.7195	28.5	0
466	Derivation data	12	Male	2.9	-0.0624202	38	1	no	Hospitalised since birth	9.94167	yes	no	no	no	no	no	no	yes	no	no	no	no	Neither	no	yes	Oxygen supplementation	no	143	96	46	36.8	-16.929	-69.5545	28.5	0
467	Derivation data	8	Female	2.892	-0.0617614	38	0.2	no	Hospitalised since birth	2.46042	yes	no	no	no	no	no	no	no	no	no	no	no	Neither	no	no	Oxygen supplementation	yes	140	99	75	37.8	57.671	237.725	28.5	0
468	Derivation data	11	Female	3.24	-0.0860664	40	1.5	no	Admitted	0.0395833	no	no	no	no	no	no	no	no	no	no	no	no	Neither	no	no	None	no	150	97	43	38.1	80.441	331.907	29	0
469	Derivation data	5	Female	2.64	-0.037846	39	1.1	no	Admitted	0.583333	no	no	no	no	no	no	no	no	no	no	no	no	Lethargy only	no	no	None	no	118		48	36.4	-46.2088	-189.603	27.5	0
470	Validation data	6	Male	3.31	-0.0900529	39	3.3	no	Admitted	0	no	no	no	no	no	no	no	no	no	no	no	no	Neither	no	no	None	yes	115		34	38.5	111.081	458.924	29	0
471	Validation data	3	Male	1.574	0.22231	33	0.9	no	Hospitalised since birth	9.4	yes	no	no	no	no	no	no	no	yes	no	no	no	Lethargy only	yes	yes	Oxygen supplementation	yes	134	100	56	36.6	-31.609	-129.784	28.5	0
472	Derivation data	14	Female	2.186	0.0279402	38	2.2	no	Admitted	0.132639	yes	no	no	no	no	no	no	no	no	no	no	no	Lethargy only	no	no	Oxygen supplementation	no				36.7	-24.2789	-99.7195	28.5	0
473	Validation data	14	Male	1.05	0.725703	32	0.2	no	Hospitalised since birth	1.21736	yes	no	no	no	no	no	no	no	no	no	no	no	Neither	no	no	Oxygen supplementation	no	148	100	58	36.8	-16.929	-69.5545	27.5	0
474	Derivation data	4	Female	1.1	0.64512	27	1.3	no	Hospitalised since birth	13.3132	yes	no	no	no	no	no	yes	no	yes	yes	no	no	Neither		yes	Invasive ventilation	yes	149	92	45	35.5	-110.919	-453.76	28.5	0
475	Validation data	15	Female	0.8	1.38117	26	0.4	no	Hospitalised since birth	3.50833	yes	no	no	no	no	no	no	yes	no	no	yes	no	Neither	no	yes	CPAP, BiPAP, high flow nasal cannulae	yes	157	95	64	37.4	27.5912	113.585	27.5	0
476	Derivation data	19	Male	1.71	0.160659	33	0.4	no	Hospitalised since birth	3.8625	no	no	yes	no	no	no	no	no	no	yes	yes	yes	Lethargy only	no	yes	None	yes	119	97	40	36.6	-31.609	-129.784	29	0
477	Derivation data	18	Female	2.08	0.0498128	35	1	yes	Hospitalised since birth	9.6625	yes	no	no	no	no	no	no	yes	yes	yes	no	no	Neither	yes	yes	Invasive ventilation	yes	145	90	32	35	-146.169	-596.962	28.5	0
478	Derivation data	9	Female	3.185	-0.082748	35	0	no	Hospitalised since birth	0.0347222	yes	no	no	no	no	yes	yes	no	no	no	no	no	Lethargy only	no	yes	Invasive ventilation	yes	154	87	43	36.5	-38.9189	-159.744	29	0
479	Validation data	12	Male	2	0.0686737	35	0.6	no	Hospitalised since birth	6.2	no	no	no	no	no	no	no	yes	no	no	yes	no	Neither	yes	yes	None	no	145	100	45	37.2	12.6711	52.1292	29	0
480	Derivation data	5	Female	2.92	-0.0640435	38	0.6	no	Admitted	0	no	no	no	no	no	yes	yes	yes	no	no	no	no	Lethargy only	no	no	None	yes	126	98	32	37.4	27.5912	113.585	29	0
481	Derivation data	8	Male	1.605	0.206869	32	0	no	Hospitalised since birth	0.0645833	yes	no	no	no	no	no	no	no	no	no	no	no	Neither	no	no	Invasive ventilation	yes	130	100	78	36.5	-38.9189	-159.744	27.5	0
482	Derivation data	12	Male	2.9	-0.0624202	40	1	no	Admitted	0.0173611	no	no	no	no	no	no	no	yes	no	no	no	no	Lethargy only		yes	None	no	130	96	46	38	72.8311	300.411	28.5	0
483	Validation data	8	Female	3.052	-0.0739691	40	0	no	Hospitalised since birth	0.075	no	no	no	no	no	no	no	yes	no	no	no	yes	Neither	no	no	None	yes	153	96	61	37.2	12.6711	52.1292	27.5	0
484	Derivation data	10	Male	1.625	0.197372	33	0.6	no	Hospitalised since birth	5.84375	yes	no	no	no	no	no	no	yes	no	no	no	no	Neither	yes	yes	Oxygen supplementation	yes	182	88	65	36.5	-38.9189	-159.744	28.5	0
485	Derivation data	19	Female	0.86	1.17076	31	2.6	no	Hospitalised since birth	23.6382	yes	no	yes	yes	no	no	no	no	no	no	no	no	Reduced/no movement	yes	yes	Oxygen supplementation	yes	120	100	46	36.5	-38.9189	-159.744	29	0
486	Derivation data	4	Female	3.995	-0.11867	40	1.8	no	Admitted	0.0416667	no	no	no	no	no	no	no	no	yes	no	no	no	Neither	no	no	None	yes	162	92	54	37.8	57.671	237.725	29	0
487	Derivation data	16	Male	2.5	-0.0213263	40	2	no	Admitted	0.0638889	no	no	no	no	no	no	no	yes	yes	no	no	yes	Neither	no	no	None	yes	122		42	36.9	-9.5588	-39.2863	13.33	1
488	Derivation data	7	Male	3.3	-0.0894989	39	0.1	no	Hospitalised since birth	0.604167	no	no	no	no	no	no	no	no	no	yes	no	no	Neither	no	no	None	yes	142	95	43	36.6	-31.609	-129.784	27.5	0
489	Derivation data	19	Male	1.65	0.185983	30	0	no	Hospitalised since birth	0.0840278	yes	no	no	no	no	no	no	no	no	yes	no	no	Lethargy only	no	yes	Invasive ventilation	yes	173	97	62	36.7	-24.2789	-99.7195	28.5	0
490	Derivation data	10	Female	3.4	-0.0948211	40	0.2	no	Admitted	0.0458333	yes	no	yes	no	yes	no	no	yes	no	no	no	no	Neither	no	no	None	yes	141	97	70	38.9	142.041	587.59	28.5	0
491	Derivation data	11	Male	1.92	0.0899411	36	0.9	no	Hospitalised since birth	9.02083	yes	no	no	no	no	no	no	yes	yes	no	yes	no	Reduced/no movement	yes	yes	Invasive ventilation	yes	165	92	38	38.2	88.0711	363.508	29	0
492	Derivation data	16	Male	3	-0.0702152	37	1.4	no	Admitted	0.104167	no	no	no	no	no	no	no	yes	no	yes	no	no	Lethargy only	no	no	Oxygen supplementation	yes	142	98	42	36.8	-16.929	-69.5545	29	0
493	Derivation data	4	Male	2.38	-0.00478508	33	0.8	yes	Hospitalised since birth	8.08819	yes	no	no	no	no	no	no	yes	no	no	yes	no	Neither	yes	yes	CPAP, BiPAP, high flow nasal cannulae	no	158	96	47	36.7	-24.2789	-99.7195	3.91	1
494	Derivation data	4	Male	1.41	0.321667	33	0.2	yes	Hospitalised since birth	1.36736	yes	no	no	no	no	no	yes	yes	yes	yes	no	no	Neither	no	yes	Invasive ventilation	yes	146	92	50	35.5	-110.919	-453.76	28.5	0
495	Derivation data	3	Male	1.98	0.0737497	32	5.2	yes	Hospitalised since birth	23.6382	yes	no	no	yes	no	no	no	yes	yes	no	no	no	Lethargy only	no	yes	Oxygen supplementation	yes	141	96	39	36.5	-38.9189	-159.744	27.5	0
496	Derivation data	14	Male	1.5	0.263118	31	0.1	no	Hospitalised since birth	1.34375	no	no	no	no	no	yes	no	yes	no	no	no	no	Neither	no	no	None	yes	148	95	54	36.8	-16.929	-69.5545	29	0
497	Derivation data	11	Male	3.35	-0.0922196	39	0	no	Hospitalised since birth	0.299306	yes	no	no	yes	no	no	no	yes	no	no	yes	no	Neither	no	yes	CPAP, BiPAP, high flow nasal cannulae	yes	118	93	55	36.8	-16.929	-69.5545	29	0
498	Derivation data	17	Female			35	4.5	no	Admitted	0.0270833	yes	no	no	no	no	no	no	yes	no	no	no	no	Lethargy only	no	no	Oxygen supplementation	yes	178	74	68	37	-2.16891	-8.91708	10.38	1
499	Derivation data	13	Male	2.656	-0.0395695	39	1.5	no	Admitted	0	no	no	no	no	no	no	no	no	no	no	no	no	Neither	no	no	None	no	152	91	50	36.8	-16.929	-69.5545	28.5	0
500	Validation data	3	Female	4	-0.118826	38	0	no	Hospitalised since birth	0.147222	yes	no	no	no	no	no	yes	no	no	no	no	no	Neither	no	yes	CPAP, BiPAP, high flow nasal cannulae	yes	152	87	84	35.9	-82.3588	-337.373	28.5	0
501	Validation data	6	Female	2.49	-0.0200386	39	5.2	no	Admitted	0.0881945	no	no	no	no	no	no	no	no	no	no	no	no	Neither	no	no	None	no	118	100	28	37.9	65.2412	269.017	28.5	0
502	Derivation data	16	Male	2.3	0.00770965	35	1.6	no	Hospitalised since birth	16.0625	no	no	no	no	no	no	no	yes	no	no	yes	no	Lethargy only	yes	no	None	yes	148	94	40	37.9	65.2412	269.017	29	0
503	Validation data	15	Male	3	-0.0702152	38	0.1	no	Hospitalised since birth	0.641667	no	no	no	no	no	no	yes	yes	yes	no	no	yes	Lethargy only	no	yes	None	yes	148	94	42	36.4	-46.2088	-189.603	28.5	0
504	Derivation data	3	Female	3.15	-0.0805452	40	1.3	yes	Hospitalised since birth	13.125	yes	no	no	no	no	no	no	no	no	no	no	no	Neither	yes	yes	Invasive ventilation	yes	166	99	36	36.7	-24.2789	-99.7195	28.5	0
505	Derivation data	3	Female	3.945	-0.117071	37	0.2	no	Hospitalised since birth	2.32986	yes	no	no	no	no	no	no	no	no	no	no	no	Neither	no	yes	Oxygen supplementation	no	181	95	66	37	-2.16891	-8.91708	28.5	0
506	Derivation data	16	Female	2.8	-0.0537752	39	0.2	no	Admitted	0.0951389	no	no	no	no	no	no	yes	yes	no	yes	no	no	Reduced/no movement	no	no	Oxygen supplementation	yes	129	97	48	37	-2.16891	-8.91708	29	0
507	Validation data	16	Male	1.5	0.263118	35	1.4	no	Admitted	0.0645833	no	no	no	no	no	no	yes	yes	no	yes	no	no	Reduced/no movement	no	no	None	yes	133	96	40	37.4	27.5912	113.585	29	0
508	Derivation data	10	Male			39	0.1	no	Admitted	0.0208333	no	no	no	no	yes	yes	no	yes	no	no	no	no	Neither	no	yes	None	yes	148	91	80	37.4	27.5912	113.585	28.5	0
509	Derivation data	9	Female	1.11	0.630296	28	0.8	no	Hospitalised since birth	7.8875	yes	no	yes	no	no	no	no	no	no	no	no	no	Lethargy only	yes	yes	CPAP, BiPAP, high flow nasal cannulae	yes	157	93	51	37	-2.16891	-8.91708	29	0
510	Derivation data	8	Female	2.8	-0.0537752	37	0.4	no	Hospitalised since birth	4.02708	no	no	no	no	no	no	no	yes	yes	no	no	yes	Lethargy only	yes	no	None	yes	111	98	52	37	-2.16891	-8.91708	28.5	0
511	Derivation data	8	Female	1.701	0.164288	30	0.4	no	Hospitalised since birth	4.10486	yes	no	no	no	no	no	no	yes	no	yes	no	yes	Neither	yes	no	Invasive ventilation	no	163	87	84	37.2	12.6711	52.1292	27.5	0
512	Derivation data	4	Male	3.24	-0.0860664	36	0.3	yes	Hospitalised since birth	3.46389	yes	no	no	no	no	no	no	yes	yes	no	yes	no	Reduced/no movement	no	yes	Invasive ventilation	no	158	95	38	36	-75.1689	-308.023	27.5	0
513	Derivation data	11	Female	3.7	-0.10828	39	0.1	yes	Hospitalised since birth	0.570139	yes	yes	no	yes	no	no	yes	yes	no	yes	no	no	Reduced/no movement	no	yes	Invasive ventilation	yes	148	90	24	36	-75.1689	-308.023	3	1
514	Derivation data	10	Male	1.3	0.41039	34	1.4	no	Admitted	0.0159722	yes	no	no	no	yes	no	no	no	yes	no	no	no	Lethargy only	no	no	Oxygen supplementation	yes	152	83	64	37.5	35.0811	144.466	27.5	0
515	Validation data	3	Male	1.64	0.190476	31	3.1	yes	Hospitalised since birth	23.6382	yes	no	no	no	no	no	no	yes	yes	no	no	yes	Neither	no	yes	Invasive ventilation	yes	165	91		36.2	-60.7289	-249.017	3.93	1
516	Derivation data	3	Male	1.06	0.70867	29	1	no	Hospitalised since birth	9.66319	yes	no	yes	no	no	no	no	no	no	no	no	no	Lethargy only	no	yes	CPAP, BiPAP, high flow nasal cannulae	yes	135	99	60	36	-75.1689	-308.023	28.5	0
517	Validation data	12	Male	3	-0.0702152	40	1.4	no	Hospitalised since birth	13.8903	yes	no	no	no	yes	no	no	yes	no	no	no	no	Neither	yes	yes	Oxygen supplementation	yes	165	99	49	36.8	-16.929	-69.5545	28.5	0
518	Validation data	8	Male	2.98	-0.0687187	40	0	no	Hospitalised since birth	0.0527778	yes	no	no	no	no	no	no	no	no	yes	no	no	Neither	no	no	Invasive ventilation	yes	178	100	46	38.1	80.441	331.907	28.5	0
519	Derivation data	2	Male	1.39	0.336245	29	0	no	Hospitalised since birth	0.0444444	yes	yes	yes	no	no	no	yes	no	no	no	no	no	Lethargy only	no	yes	CPAP, BiPAP, high flow nasal cannulae	yes	176	98	50	36.4	-46.2088	-189.603	27.5	0
520	Derivation data	11	Male	4	-0.118826	39	1.4	no	Admitted	0.0722222	no	no	no	no	no	no	no	no	no	no	no	no	Reduced/no movement	no	no	None	no		97		37.8	57.671	237.725	29	0
521	Derivation data	16	Male	1.7	0.164694	35	0.4	no	Admitted	0.06875	no	no	no	no	no	no	no	yes	no	no	no	no	Reduced/no movement	no	no	None	yes	138	97	46	37	-2.16891	-8.91708	28.5	0
522	Derivation data	16	Male	3.1	-0.077268	39	1.9	no	Admitted	0.0784722	yes	no	no	no	no	no	no	yes	no	no	no	no	Lethargy only	no	no	Oxygen supplementation	yes	146	95	66	37	-2.16891	-8.91708	29	0
523	Derivation data	3	Female	4.21	-0.124906	38	0.3	no	Hospitalised since birth	2.69792	no	no	no	no	no	no	no	no	no	no	yes	no	Neither	no	no	None	no	143	95	64	36.6	-31.609	-129.784	29	0
524	Derivation data	12	Male	0.8	1.38117	27	1.5	no	Hospitalised since birth	15.275	yes	no	no	yes	no	no	no	yes	yes	no	no	no	Reduced/no movement		yes	Invasive ventilation	no	150	85	40	36	-75.1689	-308.023	28.5	0
525	Derivation data	18	Female	2.99	-0.0694707	36	2.7	yes	Hospitalised since birth	23.6382	yes	no	yes	yes	yes	no	no	no	no	yes	no	no	Neither	no	yes	Invasive ventilation	yes	157	89	48	36.1	-67.959	-278.571	27.5	0
526	Derivation data	7	Male	4.11	-0.122127	40	0.2	no	Hospitalised since birth	1.87361	no	yes	no	no	no	no	no	no	no	no	yes	no	Neither	no	no	None	yes	138	94	48	36.7	-24.2789	-99.7195	27.5	0
527	Derivation data	2	Female	3.655	-0.106471	40	0.1	no	Hospitalised since birth	0.663194	yes	no	no	no	no	no	no	no	no	no	no	no	Lethargy only	no	yes	CPAP, BiPAP, high flow nasal cannulae	yes	150	100	52	37.4	27.5912	113.585	28.5	0
528	Derivation data	7	Female	3.45	-0.0973103	40	0	no	Hospitalised since birth	0.0659722	no	yes	no	yes	no	no	no	no	no	yes	no	no	Neither	no	no	Oxygen supplementation	yes	142	94	50	36.6	-31.609	-129.784	25.5	0
529	Derivation data	14	Male	1.126	0.607394	28	0.2	no	Hospitalised since birth	2.01458	yes	no	no	no	no	no	no	no	no	no	no	no	Neither	no	yes	CPAP, BiPAP, high flow nasal cannulae	no	160	93	52	36.7	-24.2789	-99.7195	29	0
530	Validation data	8	Male	3.232	-0.0855942	38	0	no	Hospitalised since birth	0.03125	yes	yes	no	no	no	no	no	no	no	no	no	no	Neither	no	no	Invasive ventilation	yes	171	100	60	37.4	27.5912	113.585	8.5	0
531	Validation data	16	Female	2.5	-0.0213263	38	1.9	yes	Admitted	0.0513889	no	no	no	no	no	no	no	yes	no	yes	no	no	Neither	no	no	None	yes	140	92	36	36.9	-9.5588	-39.2863	29	0
532	Derivation data	13	Male	1.428	0.309066	33	0.1	yes	Hospitalised since birth	0.680556	no	no	no	no	no	no	no	no	no	no	no	no	Lethargy only	no	no	None	yes	140	97	50	36.6	-31.609	-129.784	27.5	0
533	Derivation data	8	Male	1.164	0.556738	29	1.1	no	Hospitalised since birth	10.5312	yes	no	no	no	no	no	no	no	no	no	no	no	Neither	no	no	CPAP, BiPAP, high flow nasal cannulae	yes	170	99	50	37.1	5.24097	21.5544	27.5	0
534	Derivation data	2	Female	2.84	-0.0573429	39	0	no	Hospitalised since birth	0.0763889	yes	yes	no	yes	no	no	no	no	no	no	no	no	Lethargy only	no	yes	Invasive ventilation	yes	158	82	42	37.3	20.121	82.8053	28.5	0
535	Derivation data	15	Female	1.04	0.74323	31	1.3	no	Hospitalised since birth	12.5472	no	no	yes	no	no	no	no	yes	yes	no	no	no	Neither	no	yes	None	yes	139	100	44	36.4	-46.2088	-189.603	28.5	0
536	Derivation data	10	Female	1.17	0.549187	30	1.4	no	Hospitalised since birth	13.8944	yes	no	no	no	no	no	no	no	no	no	no	no	Neither	yes	yes	Oxygen supplementation	no	152	94	62	36.4	-46.2088	-189.603	28.5	0
537	Derivation data	10	Male	2.4	-0.00771518	39	0.3	no	Hospitalised since birth	3.64583	no	no	no	no	yes	no	no	yes	no	no	no	no	Neither	yes	no	None	yes	145	92	58	35.9	-82.3588	-337.373	28.5	0
538	Derivation data	10	Female	3	-0.0702152	39	0.4	no	Admitted	0.0243056	yes	no	no	no	no	yes	no	yes	no	no	yes	no	Neither	no	yes	Oxygen supplementation	yes	120	90	55	38.8	134.271	555.268	28.5	0
539	Derivation data	11	Male	3.5	-0.0996936	40	1.2	no	Admitted	0.06875	no	no	no	no	no	no	no	yes	no	no	yes	no	Reduced/no movement	no	no	None	no		96		37.1	5.24097	21.5544	29	0
540	Derivation data	9	Male	0.92	1.00015	28	2.1	no	Hospitalised since birth	21.0576	yes	no	yes	no	no	no	no	no	yes	no	no	no	Neither	no	yes	CPAP, BiPAP, high flow nasal cannulae	yes	141	100		36	-75.1689	-308.023	27.5	0
541	Derivation data	15	Male	1.5	0.263118	30	0.4	no	Hospitalised since birth	4.09167	yes	no	no	no	no	no	no	no	yes	yes	no	no	Lethargy only	no	yes	CPAP, BiPAP, high flow nasal cannulae	yes	160	93	62	37.2	12.6711	52.1292	28.5	0
542	Validation data	17	Male			34	3.9	no	Hospitalised since birth	23.6382	yes	no	no	no	no	no	yes	yes	no	no	no	no	Neither	no	no	None	yes	178	92	78	36.7	-24.2789	-99.7195	28.5	0
543	Derivation data	7	Male	3	-0.0702152	38	0.2	no	Hospitalised since birth	1.69931	no	yes	no	no	no	no	no	no	no	no	no	no	Neither	no	no	None	yes	138	98	40	36.7	-24.2789	-99.7195	27.5	0
544	Derivation data	2	Female	1.905	0.0942298	36	0.9	yes	Hospitalised since birth	8.86528	no	no	yes	no	no	no	yes	yes	yes	yes	no	yes	Reduced/no movement	no	yes	None	yes	160	98	56	37.4	27.5912	113.585	27.5	0
545	Derivation data	14	Female	0.81	1.34283	30	0.5	no	Hospitalised since birth	4.71528	yes	no	yes	no	no	no	no	no	no	no	no	no	Neither	no	no	CPAP, BiPAP, high flow nasal cannulae	yes	142	94	54	36.7	-24.2789	-99.7195	27.5	0
546	Derivation data	14	Female	1.26	0.448555	29	0	no	Hospitalised since birth	0.336806	yes	no	yes	no	no	no	no	yes	no	no	no	yes	Neither	no	yes	CPAP, BiPAP, high flow nasal cannulae	yes	150	95		36.8	-16.929	-69.5545	28.5	0
547	Derivation data	7	Male	3.49	-0.0992251	40	0.1	no	Hospitalised since birth	0.941667	no	no	no	yes	no	no	no	no	no	no	no	no	Neither	no	no	Oxygen supplementation	yes	151	94	52	36.7	-24.2789	-99.7195	28.5	0
548	Derivation data	8	Female	3.322	-0.0907111	38	0	no	Hospitalised since birth	0.0402778	yes	yes	no	no	no	no	no	no	no	no	no	no	Neither	no	no	Invasive ventilation	yes	175	100	60	37.1	5.24097	21.5544	27.5	0
549	Derivation data	9	Male	1.36	0.359331	32	2.9	no	Hospitalised since birth	23.6382	yes	no	no	no	no	no	yes	no	yes	no	no	no	Lethargy only	no	yes	Oxygen supplementation	yes	153	98		36.9	-9.5588	-39.2863	28.5	0
550	Derivation data	3	Male	0.883	1.10124	27	2.9	no	Hospitalised since birth	23.6382	yes	no	yes	no	no	no	no	no	yes	no	no	no	Neither	no	yes	CPAP, BiPAP, high flow nasal cannulae	yes	163	94	62	37	-2.16891	-8.91708	11.62	1
551	Derivation data	14	Male	1.04	0.74323	28	0.4	no	Hospitalised since birth	4.54167	yes	no	no	no	no	no	no	yes	yes	yes	no	no	Neither	yes	yes	CPAP, BiPAP, high flow nasal cannulae	yes	156	93	52	36.7	-24.2789	-99.7195	28.5	0
552	Derivation data	11	Male	2.85	-0.0582115	37	0.2	no	Hospitalised since birth	2.37292	no	no	no	no	no	no	no	no	no	no	no	yes	Neither	yes	no	None	yes		90		37	-2.16891	-8.91708	29	0
553	Derivation data	11	Male	3.5	-0.0996936	38	2	yes	Admitted	0.166667	no	no	no	no	no	yes	no	no	no	no	no	no	Neither	no	no	None	no	153	92	57	36.8	-16.929	-69.5545	29	0
554	Derivation data	8	Female	3.55	-0.101977	39	0.1	no	Hospitalised since birth	0.351389	no	no	no	no	no	no	no	yes	no	no	no	yes	Neither	no	no	None	no	140	96	56	37	-2.16891	-8.91708	26.5	0
555	Derivation data	13	Male	2.25	0.0162046	38	1.5	no	Admitted	1.53819	yes	no	no	no	no	no	no	no	no	no	no	no	Neither	yes	no	None	no	162		52	36.4	-46.2088	-189.603	27.5	0
556	Derivation data	5	Female	0.686	1.94364	29	0.3	no	Hospitalised since birth	2.31944	yes	no	yes	no	no	no	no	no	no	yes	no	no	Neither	no	no	Invasive ventilation	no	150	92	56	36.4	-46.2088	-189.603	2.33	1
557	Derivation data	15	Female	1.62	0.199713	30	0.9	yes	Hospitalised since birth	9.52083	yes	no	no	no	no	no	no	no	yes	no	no	yes	Neither	yes	yes	Invasive ventilation	yes	143	89	50	37.1	5.24097	21.5544	13.92	1
558	Validation data	18	Male	3.335	-0.0914162	40	2.1	no	Admitted	0	no	no	no	no	no	no	no	yes	no	no	no	yes	Neither	no	yes	None	yes	134	94	52	37.2	12.6711	52.1292	3.5	0
559	Derivation data	9	Male	1.1	0.64512	29	0.6	no	Hospitalised since birth	5.19792	yes	no	no	yes	no	no	no	no	no	no	yes	no	Neither	no	yes	CPAP, BiPAP, high flow nasal cannulae	yes	155	94		37	-2.16891	-8.91708	29	0
560	Derivation data	13	Male	1.908	0.093364	33	0.1	no	Hospitalised since birth	0.681944	yes	yes	no	yes	no	no	yes	yes	yes	yes	no	no	Neither	no	no	Invasive ventilation	yes	154	93	58	36.6	-31.609	-129.784	1.21	1
561	Derivation data	7	Female	3.62	-0.105016	40	0	no	Hospitalised since birth	0.05	yes	yes	no	yes	no	no	no	no	no	no	no	no	Neither	no	no	Invasive ventilation	yes	130	80	55	36.5	-38.9189	-159.744	28.5	0
562	Derivation data	4	Male	1.82	0.12057	32	0.3	no	Hospitalised since birth	2.85903	yes	no	no	no	no	no	yes	no	no	no	yes	no	Neither	yes	yes	CPAP, BiPAP, high flow nasal cannulae	yes	109	97	27	35.8	-89.529	-366.623	27.5	0
563	Derivation data	12	Male	3.5	-0.0996936	39	2.1	no	Admitted	0	yes	no	no	no	no	no	no	no	no	no	no	no	Neither		no	None	no	145	98	48	38	72.8311	300.411	28.5	0
564	Validation data	11	Male	2.15	0.0350069	32	0.1	no	Hospitalised since birth	0.971528	yes	no	no	no	yes	no	no	yes	yes	yes	no	no	Neither	yes	yes	Invasive ventilation	yes	190	87	40	38	72.8311	300.411	29	0
565	Derivation data	15	Male	1.05	0.725703	28	1.9	yes	Hospitalised since birth	19.3556	yes	no	no	no	no	no	no	yes	yes	no	no	no	Neither	yes	no	Oxygen supplementation	yes	183	95		36.8	-16.929	-69.5545	29	0
566	Derivation data	15	Male	1.3	0.41039	29	0.5	no	Hospitalised since birth	4.61528	yes	no	no	no	no	no	yes	yes	no	no	yes	yes	Lethargy only	no	yes	Oxygen supplementation	yes	133	98	60	36.6	-31.609	-129.784	29	0
567	Derivation data	8	Male	3.225	-0.0851782	37	0	no	Hospitalised since birth	0	yes	no	no	yes	no	no	no	no	no	no	no	no	Neither	yes	no	Invasive ventilation	yes	156	89		36.7	-24.2789	-99.7195	3.71	1
568	Derivation data	16	Male	3.6	-0.104166	39	0.2	no	Admitted	0.0944444	no	no	no	no	no	no	no	yes	no	yes	no	no	Lethargy only	no	no	None	yes	138	99	42	36.8	-16.929	-69.5545	29	0
569	Validation data	11	Male	3.6	-0.104166	38	2	no	Admitted	0.0104167	no	no	no	no	no	no	no	yes	no	no	no	no	Neither	no	no	None	no	150	91	43	37.9	65.2412	269.017	29	0
570	Derivation data	15	Male	1.7	0.164694	34	0.4	yes	Hospitalised since birth	4.10278	yes	no	yes	no	no	no	no	yes	yes	no	no	no	Neither	yes	yes	Invasive ventilation	yes	160	97	67	37	-2.16891	-8.91708	28.5	0
571	Validation data	17	Female	1.78	0.13429	39	0.4	no	Admitted	0.0326389	yes	no	no	no	no	yes	no	yes	no	no	no	no	Lethargy only	no	yes	Oxygen supplementation	no	140	79	58	36.8	-16.929	-69.5545	15.26	1
572	Derivation data	10	Male	2.1	0.0454311	39	0	no	Hospitalised since birth	0.25	yes	no	no	yes	no	no	no	yes	no	yes	no	no	Neither	no	yes	Oxygen supplementation	yes	148	95	76	35	-146.169	-596.962	27.5	0
573	Derivation data	15	Female	1.59	0.214228	32	1.3	no	Hospitalised since birth	12.9535	yes	no	no	yes	no	no	no	no	no	no	no	no	Neither	no	yes	Oxygen supplementation	no	202	84	70	37.5	35.0811	144.466	28.5	0
574	Validation data	15	Male	1.72	0.156694	31	0.3	no	Hospitalised since birth	2.4375	no	no	no	no	no	no	no	yes	yes	no	no	yes	Neither	no	yes	None	yes	149	91		36.7	-24.2789	-99.7195	5.5	0
575	Derivation data	11	Male	3.55	-0.101977	40	1	no	Hospitalised since birth	10.6285	no	no	no	no	no	no	no	no	no	no	no	no	Neither	yes	no	None	yes	143	90	46	37.2	12.6711	52.1292	29	0
576	Derivation data	10	Female	3	-0.0702152	39	1.9	no	Admitted	0.0416667	no	no	no	no	no	no	no	no	no	no	no	yes	Lethargy only	no	no	None	no	155	98	40	39	149.831	620.014	28.5	0
577	Derivation data	10	Male	3.6	-0.104166	39	0.1	no	Admitted	0.180556	no	no	no	no	yes	no	no	yes	no	no	no	no	Neither	no	no	None	yes	131	96	41	38	72.8311	300.411	28.5	0
578	Derivation data	17	Male	2.82	-0.0555781	40	0	no	Hospitalised since birth	0.442361	yes	no	no	no	no	no	no	yes	no	no	no	no	Neither	no	no	None	yes	140	96	54	36.4	-46.2088	-189.603	29	0
579	Derivation data	16	Male	3.8	-0.112074	39	3.2	no	Admitted	0.0243056	no	no	no	no	no	no	no	yes	no	yes	no	no	Reduced/no movement	no	no	None	yes	139	98	43	37	-2.16891	-8.91708	28.5	0
580	Validation data	3	Female	1.275	0.433822	31	0.6	no	Hospitalised since birth	5.68403	yes	no	yes	no	no	no	no	no	no	no	yes	no	Neither	no	yes	Oxygen supplementation	yes	125	100	48	36.3	-53.479	-219.362	28.5	0
581	Derivation data	4	Female	3.1	-0.077268	40	0.1	yes	Hospitalised since birth	1.17708	yes	yes	yes	yes	no	no	no	yes	no	no	no	no	Neither	no	yes	CPAP, BiPAP, high flow nasal cannulae	yes	180	85	65	38	72.8311	300.411	20.01	1
582	Validation data	17	Male	2.69	-0.0431303	40	0.1	no	Hospitalised since birth	0.352083	yes	no	no	no	no	yes	yes	yes	no	no	no	no	Lethargy only	no	yes	Oxygen supplementation	yes	155	99	52	36.2	-60.7289	-249.017	2.46	1
583	Derivation data	13	Male	2.418	-0.0102903	40	0.3	no	Hospitalised since birth	2.9	yes	no	no	no	no	no	no	no	no	no	no	no	Neither	no	no	None	no	150	96	56	37.2	12.6711	52.1292	28.5	0
584	Validation data	10	Male	3.07	-0.0752243	39	0.3	no	Admitted	0.0451389	yes	no	no	no	no	no	no	no	no	no	no	no	Neither	no	yes	CPAP, BiPAP, high flow nasal cannulae	no	168	83	72	36.9	-9.5588	-39.2863	28.5	0
585	Derivation data	13	Male	0.896	1.06429	33	2.7	no	Hospitalised since birth	23.6382	yes	no	yes	no	no	no	yes	no	no	no	no	no	Lethargy only	yes	no	Invasive ventilation	no	192	98	60	36.6	-31.609	-129.784	28.5	0
586	Derivation data	17	Female	2.6	-0.0333973	38	4.1	no	Admitted	0.0430556	yes	no	no	no	no	no	no	no	no	no	no	no	Neither	no	no	Oxygen supplementation	no	194	85	82	35.9	-82.3588	-337.373	29	0
587	Validation data	19	Female	3.65	-0.106265	38	1.3	yes	Hospitalised since birth	12.7535	yes	no	no	no	no	no	no	no	no	no	no	no	Neither	no	yes	Invasive ventilation	yes	157	91	62	38.1	80.441	331.907	29	0
588	Derivation data	4	Male	3.35	-0.0922196	39	2	no	Admitted	0.00347222	no	yes	no	no	no	no	no	no	no	yes	no	no	Reduced/no movement	no	no	None	no	152	94	43	37	-2.16891	-8.91708	27.5	0
589	Validation data	9	Male	2.58	-0.0310949	36	0	no	Hospitalised since birth	0.186806	yes	yes	no	yes	no	no	no	no	no	no	no	no	Neither	no	yes	Invasive ventilation	yes	152	89		37.2	12.6711	52.1292	28.5	0
590	Derivation data	19	Male	1.39	0.336245	29	0	no	Hospitalised since birth	0.3125	yes	yes	yes	yes	no	no	no	no	no	no	no	no	Lethargy only	no	yes	CPAP, BiPAP, high flow nasal cannulae	yes	134	88	66	35.5	-110.919	-453.76	29	0
591	Derivation data	9	Male	1.215	0.496077	33	0.2	no	Hospitalised since birth	2.14931	yes	no	no	no	no	no	no	no	no	no	no	no	Neither	yes	yes	CPAP, BiPAP, high flow nasal cannulae	yes	136	94		36.8	-16.929	-69.5545	28.5	0
592	Derivation data	12	Female	2.7	-0.0441521	38	0.6	no	Admitted	0.0291667	no	no	no	no	no	no	no	yes	no	no	no	no	Neither	no	yes	None	no	168	100	50	36.7	-24.2789	-99.7195	28.5	0
593	Derivation data	9	Male	1.32	0.392595	30	0.7	no	Hospitalised since birth	6.93056	yes	no	yes	no	no	no	no	no	no	no	no	no	Neither	yes	yes	CPAP, BiPAP, high flow nasal cannulae	yes	143	95	59	36.7	-24.2789	-99.7195	29	0
594	Validation data	5	Female	2.5	-0.0213263	37	1.4	no	Admitted	0	yes	no	no	no	no	yes	no	yes	no	no	no	yes	Lethargy only	no	no	Oxygen supplementation	yes	182	89	42	39.4	181.191	750.744	28.5	0
595	Validation data	17	Female			39	0.2	no	Admitted	0.0798611	no	no	no	no	no	no	no	no	no	no	no	no	Lethargy only	yes	no	None	no	144	98	90	38.7	126.521	523.051	29	0
596	Derivation data	8	Female	2.468	-0.0171503	39	0	no	Hospitalised since birth	0.0541667	yes	no	no	no	no	no	no	no	no	no	no	no	Neither	no	no	Invasive ventilation	yes	162	91	44	37	-2.16891	-8.91708	27.5	0
597	Derivation data	4	Female	1.64	0.190476	32	0.1	no	Hospitalised since birth	0.915972	yes	yes	no	yes	no	no	yes	yes	no	no	yes	no	Neither	yes	yes	Invasive ventilation	yes	161	95	24	36.5	-38.9189	-159.744	28.5	0
598	Derivation data	14	Male	2.68	-0.0420971	33	0.2	no	Hospitalised since birth	1.43194	yes	no	no	no	no	no	no	no	no	no	no	no	Neither	no	no	Oxygen supplementation	no	148	94	58	36.6	-31.609	-129.784	27.5	0
599	Validation data	10	Female	3.2	-0.08367	39	5	no	Admitted	0.0208333	yes	no	no	no	no	yes	no	yes	no	no	no	yes	Neither	no	yes	CPAP, BiPAP, high flow nasal cannulae	yes	171	98	54	38.7	126.521	523.051	6.52	1
600	Derivation data	17	Female	3.005	-0.0705846	39	0.9	no	Admitted	0.0513889	no	no	no	no	no	no	no	no	no	no	no	no	Lethargy only	no	no	None	no	157	98	38	38.6	118.791	490.936	29	0
601	Derivation data	7	Male	3.59	-0.103735	39	0.2	no	Hospitalised since birth	1.49306	yes	no	no	yes	no	no	no	no	no	no	no	no	Neither	no	no	Oxygen supplementation	yes	139	90	60	36.7	-24.2789	-99.7195	27.5	0
602	Derivation data	16	Male	3.8	-0.112074	39	3.4	no	Admitted	0.0590278	no	no	no	no	no	yes	no	yes	yes	no	no	no	Neither	no	no	Oxygen supplementation	yes	190	96	67	38.3	95.721	395.21	29	0
603	Derivation data	10	Male	0.9	1.05324	26	1.3	no	Hospitalised since birth	13.6667	yes	no	no	no	no	no	no	yes	no	no	no	no	Lethargy only	yes	yes	Oxygen supplementation	yes	154	100	64	36.4	-46.2088	-189.603	29	0
604	Derivation data	2	Female	1.22	0.490536	29	1.3	no	Hospitalised since birth	13.2715	yes	no	yes	no	no	no	yes	yes	yes	yes	no	no	Lethargy only	no	yes	Invasive ventilation	yes	193	61	52	37	-2.16891	-8.91708	27.5	0
605	Derivation data	16	Female	3.3	-0.0894989	40	2.4	no	Admitted	0.105556	no	no	no	no	yes	no	no	no	yes	no	no	yes	Neither	no	no	None	no	130	92	40	36.9	-9.5588	-39.2863	29	0
606	Derivation data	12	Male	3.3	-0.0894989	38	0.8	no	Admitted	0.0395833	no	no	no	no	no	no	no	yes	no	no	no	no	Neither		no	None	no	130	99	47	38.5	111.081	458.924	28.5	0
607	Derivation data	8	Male	0.96	0.903743	28	0	no	Hospitalised since birth	0.0819444	yes	no	no	yes	no	no	no	no	no	no	no	no	Neither	no	no	Invasive ventilation	yes	124	100	60	38.3	95.721	395.21	27.5	0
608	Derivation data	2	Male	1.75	0.145204	32	2.4	no	Hospitalised since birth	23.6382	no	no	no	no	no	no	no	yes	yes	no	no	no	Lethargy only	no	yes	None	yes	148	96	52	37	-2.16891	-8.91708	27.5	0
609	Derivation data	10	Female	3.5	-0.0996936	38	0.2	yes	Hospitalised since birth	1.55556	yes	yes	no	no	no	yes	no	yes	no	no	no	no	Neither	yes	yes	Oxygen supplementation	yes	110	75	56	36.2	-60.7289	-249.017	27.5	0
610	Validation data	16	Male	3	-0.0702152	38	1.6	no	Admitted	0.0493056	no	no	no	no	no	no	yes	yes	no	no	no	no	Lethargy only	no	no	None	yes	150	96	68	37.4	27.5912	113.585	29	0
611	Validation data	9	Female	1.08	0.676012	28	0.4	no	Hospitalised since birth	4.46597	yes	no	yes	no	no	no	no	no	no	yes	no	no	Lethargy only	no	yes	Invasive ventilation	yes	157	95	40	36.7	-24.2789	-99.7195	7.9	1
612	Validation data	2	Female	1.825	0.118918	34	1.6	no	Admitted	0	no	no	no	no	yes	no	no	yes	yes	yes	no	no	Neither	no	yes	None	yes	136	100	50	36.9	-9.5588	-39.2863	27.5	0
613	Validation data	9	Female	1.455	0.291035	29	0.4	no	Hospitalised since birth	3.55556	yes	no	yes	no	no	no	no	no	no	no	no	no	Lethargy only	no	yes	CPAP, BiPAP, high flow nasal cannulae	yes	179	95	55	38.5	111.081	458.924	27.5	0
614	Derivation data	9	Female	1.47	0.281444	31	2.9	no	Hospitalised since birth	23.6382	yes	no	yes	no	no	no	no	no	no	no	no	no	Neither	no	yes	CPAP, BiPAP, high flow nasal cannulae	yes	138	94	70	36.8	-16.929	-69.5545	7.5	0
615	Derivation data	9	Female	1.175	0.542983	29	0.7	no	Hospitalised since birth	7.17639	yes	no	yes	no	no	no	no	no	no	no	no	no	Neither	no	yes	CPAP, BiPAP, high flow nasal cannulae	yes	152	94	46	36.5	-38.9189	-159.744	27.5	0
616	Derivation data	11	Male	3.69	-0.107884	40	0	yes	Hospitalised since birth	0.538194	yes	no	no	no	no	no	no	yes	yes	no	no	yes	Neither	no	yes	Invasive ventilation	yes	109		55	36.9	-9.5588	-39.2863	28.5	0
617	Derivation data	19	Male	1.83	0.117279	33	0.3	no	Hospitalised since birth	3.1625	no	no	yes	no	no	no	no	no	no	yes	yes	yes	Neither	no	yes	None	yes	123	99	60	36.8	-16.929	-69.5545	29	0
618	Derivation data	2	Female	1.43	0.307695	29	0	no	Hospitalised since birth	0.0979167	yes	yes	no	no	no	no	yes	no	no	yes	no	no	Lethargy only	no	yes	CPAP, BiPAP, high flow nasal cannulae	yes	138	100	52	36.9	-9.5588	-39.2863	27.5	0
619	Derivation data	4	Female	2.95	-0.0664168	40	0.3	no	Hospitalised since birth	2.98611	yes	no	no	no	yes	no	no	no	no	yes	yes	no	Neither	no	no	None	yes	158	98	52	36.6	-31.609	-129.784	27.5	0
620	Derivation data	4	Male	2.98	-0.0687187	35	0.1	no	Hospitalised since birth	1.10903	yes	no	no	no	no	no	yes	no	no	yes	yes	no	Neither	no	yes	Invasive ventilation	yes	169	90	24	37.6	42.591	175.449	29	0
621	Derivation data	7	Female	1.27	0.438675	27	0	no	Hospitalised since birth	0.0673611	yes	no	no	no	no	no	no	no	no	no	no	no	Neither	no	no	Invasive ventilation	yes	143	95	47	36.6	-31.609	-129.784	28.5	0
622	Derivation data	2	Male	3.02	-0.071682	38	0.3	no	Hospitalised since birth	3.28819	yes	yes	no	no	no	no	yes	yes	no	no	no	no	Lethargy only	yes	yes	Invasive ventilation	yes	136	99	60	37.5	35.0811	144.466	27.5	0
623	Derivation data	3	Male	1.185	0.53081	28	2.4	no	Admitted	23.6382	yes	no	yes	no	no	no	no	yes	yes	no	no	no	Lethargy only	no	yes	Invasive ventilation	yes	153	96	64	36.5	-38.9189	-159.744	28.5	0
624	Derivation data	12	Female	3.2	-0.08367	40	0.1	yes	Hospitalised since birth	0.6125	yes	no	no	yes	no	no	yes	yes	no	yes	no	no	Lethargy only		yes	Invasive ventilation	yes	170	90		36.4	-46.2088	-189.603	28.5	0
625	Derivation data	15	Male	1	0.818674	27	0.5	no	Hospitalised since birth	5.40903	yes	no	no	no	no	no	no	no	no	no	no	no	Neither	no	yes	Invasive ventilation	yes	166	98	37	37.2	12.6711	52.1292	27.5	0
626	Derivation data	14	Female	1.9	0.095682	33	0.4	no	Hospitalised since birth	4.19097	yes	no	yes	no	no	no	no	yes	yes	no	no	yes	Lethargy only	no	yes	CPAP, BiPAP, high flow nasal cannulae	yes	165	97	56	36.8	-16.929	-69.5545	28.5	0
627	Derivation data	3	Female	1.89	0.0986211	33	1.3	no	Hospitalised since birth	13.3701	yes	no	yes	no	no	no	no	yes	yes	no	no	yes	Neither	no	yes	Oxygen supplementation	yes	176	99	62	37.8	57.671	237.725	27.5	0
628	Derivation data	10	Male	2.5	-0.0213263	40	4.7	no	Admitted	0	yes	yes	no	no	yes	no	no	no	no	no	no	no	Neither	no	no	Oxygen supplementation	no	150	99	60	38.1	80.441	331.907	29	0
629	Derivation data	2	Female	2.78	-0.0519334	37	0.5	no	Hospitalised since birth	4.42222	no	no	yes	no	no	no	no	no	no	no	no	no	Neither	no	no	None	yes	150	100	54	37.4	27.5912	113.585	27.5	0
630	Derivation data	18	Male	1.3	0.41039	33	1.3	yes	Hospitalised since birth	13.2333	yes	no	no	no	no	no	no	yes	yes	no	no	no	Neither	yes	yes	Invasive ventilation	yes	123	98	24	35.9	-82.3588	-337.373	27.5	0
631	Derivation data	5	Female	2.03	0.0613392	35	0.7	no	Hospitalised since birth	6.73194	no	no	no	no	yes	no	no	no	no	no	no	no	Lethargy only	no	no	None	no	150	92	56	36.5	-38.9189	-159.744	28.5	0
632	Derivation data	4	Male	3.435	-0.0965749	39	3.1	no	Admitted	0.0597222	no	no	no	no	no	yes	no	yes	no	no	no	no	Neither	yes	no	None	no	136	100	30	37.3	20.121	82.8053	27.5	0
633	Derivation data	4	Male	3.15	-0.0805452	39	0.1	no	Hospitalised since birth	0.917361	no	no	no	no	yes	no	no	yes	no	no	yes	yes	Neither	no	no	None	yes	139	92	45	36.7	-24.2789	-99.7195	29	0
634	Derivation data	17	Female	3	-0.0702152	39	5.2	no	Admitted	0.0229167	yes	no	no	no	no	no	no	no	no	no	no	no	Lethargy only	no	no	None	no	191	95	52	37.2	12.6711	52.1292	27.5	0
635	Derivation data	3	Female	2.9	-0.0624202	37	0.7	yes	Hospitalised since birth	7.33264	yes	yes	yes	no	no	yes	no	yes	yes	no	no	no	Neither	yes	yes	CPAP, BiPAP, high flow nasal cannulae	yes	186	99	86	36.6	-31.609	-129.784	29	0
636	Derivation data	2	Male	1.16	0.561837	29	0.6	no	Admitted	7	yes	no	no	no	yes	no	no	no	yes	yes	no	no	Neither	yes	yes	CPAP, BiPAP, high flow nasal cannulae	yes	150	96	56	36.6	-31.609	-129.784	28.5	0
637	Derivation data	5	Male	2.23	0.0197636	33	0.9	no	Hospitalised since birth	8.86736	yes	no	no	no	no	no	no	no	yes	no	no	no	Lethargy only	yes	no	Oxygen supplementation	no	152	96	56	36.2	-60.7289	-249.017	28.5	0
638	Derivation data	6	Female	2.28	0.0110406	36	3.3	no	Hospitalised since birth	23.6382	yes	no	no	no	no	no	no	yes	no	no	no	no	Neither	no	no	CPAP, BiPAP, high flow nasal cannulae	yes	140	96	47	36.8	-16.929	-69.5545	28.5	0
639	Derivation data	9	Male	1.195	0.518942	29	0.1	no	Hospitalised since birth	0.0763889	yes	yes	no	no	no	no	no	no	yes	no	no	no	Neither	no	yes	CPAP, BiPAP, high flow nasal cannulae	yes	155	98		37	-2.16891	-8.91708	27.5	0
640	Derivation data	3	Male	1.655	0.183767	31	0.8	no	Hospitalised since birth	7.51389	yes	yes	no	no	no	no	no	no	no	no	yes	no	Neither	no	yes	CPAP, BiPAP, high flow nasal cannulae	yes	159	100	77	36.8	-16.929	-69.5545	27.5	0
641	Derivation data	11	Male	3.4	-0.0948211	39	0.1	no	Hospitalised since birth	0.254861	yes	no	no	no	no	no	no	no	no	no	no	no	Neither	no	no	Oxygen supplementation	yes	119	90	39	37	-2.16891	-8.91708	28.5	0
642	Derivation data	16	Male	3	-0.0702152	37	0.3	no	Admitted	0.0673611	no	no	no	no	no	no	no	yes	no	no	yes	no	Lethargy only	no	no	None	yes	126	95	42	36.9	-9.5588	-39.2863	29	0
643	Derivation data	9	Male	1.625	0.197372	33	1.6	no	Hospitalised since birth	15.8014	yes	no	yes	no	no	no	no	no	no	no	no	no	Neither	yes	yes	CPAP, BiPAP, high flow nasal cannulae	yes	160	93		37.8	57.671	237.725	27.5	0
644	Validation data	13	Female	0.772	1.49657	26	0.5	no	Hospitalised since birth	5.28194	yes	no	no	no	no	no	no	no	no	no	no	no	Lethargy only	yes	no	CPAP, BiPAP, high flow nasal cannulae	yes	158	94	48	36.6	-31.609	-129.784	27.5	0
645	Validation data	10	Male	4.21	-0.124906	40	0.9	no	Admitted	0.0347222	no	no	no	no	no	no	no	yes	no	no	no	no	Neither	no	no	None	yes	120	93	40	38.3	95.721	395.21	28.5	0
646	Derivation data	15	Male	1.27	0.438675	32	0.3	no	Hospitalised since birth	2.66806	yes	no	yes	no	no	no	no	no	no	no	no	no	Neither	yes	yes	CPAP, BiPAP, high flow nasal cannulae	yes	172	96	48	37.2	12.6711	52.1292	28.5	0
647	Derivation data	15	Female	0.83	1.27026	28	0	no	Hospitalised since birth	0.00694444	yes	no	yes	no	no	no	no	no	no	no	no	no	Neither	no	yes	CPAP, BiPAP, high flow nasal cannulae	yes	152	96	63	35.3	-125.079	-511.345	5.09	1
648	Validation data	6	Male	3.16	-0.0811821	40	2.6	no	Admitted	0	no	no	no	no	no	no	no	no	no	no	no	no	Neither	no	no	None	no	141	100	56	38	72.8311	300.411	28.5	0
649	Derivation data	16	Male	2.8	-0.0537752	39	3.3	no	Admitted	0.0590278	yes	no	no	no	no	no	no	yes	no	no	no	no	Neither	no	no	Oxygen supplementation	yes	136	95	48	36.9	-9.5588	-39.2863	29	0
650	Derivation data	2	Female	1.61	0.204461	37	0	yes	Hospitalised since birth	0.0493056	yes	no	no	no	no	no	no	yes	no	no	no	no	Neither	no	yes	CPAP, BiPAP, high flow nasal cannulae	yes	146	97	48	35.5	-110.919	-453.76	27.5	0
651	Derivation data	17	Female	3.2	-0.08367	40	5.1	no	Admitted	0.0465278	no	no	no	no	no	no	no	no	no	no	no	no	Neither	no	no	None	no	158	96	32	36.6	-31.609	-129.784	29	0
652	Derivation data	10	Male	3.7	-0.10828	39	3	no	Admitted	0	yes	no	no	no	no	no	no	yes	no	no	no	no	Neither	no	yes	Oxygen supplementation	no	172	88	66	36.1	-67.959	-278.571	27.5	0
653	Derivation data	17	Male	2.973	-0.0681878	40	0.1	no	Hospitalised since birth	1.39514	no	no	no	yes	no	yes	yes	yes	no	no	no	no	Reduced/no movement	no	yes	Oxygen supplementation	yes	147	96	66	37.2	12.6711	52.1292	28.5	0
654	Derivation data	14	Male	1.318	0.394338	29	0.2	no	Hospitalised since birth	2.17847	yes	no	no	no	no	no	no	no	no	no	no	no	Neither	no	no	CPAP, BiPAP, high flow nasal cannulae	no	130	94	56	36.8	-16.929	-69.5545	28.5	0
655	Derivation data	8	Male	3.2	-0.08367	36	0.1	no	Hospitalised since birth	0.8125	yes	no	yes	no	no	no	no	no	no	no	no	no	Neither	no	no	Invasive ventilation	yes	162	99	60	39.1	157.641	652.54	28.5	0
656	Derivation data	5	Female	0.75	1.59645	25	0.3	no	Hospitalised since birth	3.20833	yes	no	no	no	no	no	no	yes	no	no	no	no	Lethargy only	yes	no	Invasive ventilation	yes	153	94	45	36.3	-53.479	-219.362	0.27	1
657	Derivation data	15	Female	0.84	1.23591	30	0.3	no	Hospitalised since birth	2.60694	yes	no	no	no	no	no	no	yes	yes	no	yes	yes	Neither	no	yes	Oxygen supplementation	yes	128	99	68	37.6	42.591	175.449	29	0
658	Derivation data	15	Female	0.98	0.859907	27	0.2	no	Hospitalised since birth	1.97986	yes	no	yes	no	no	no	no	no	no	yes	no	no	Neither	yes	yes	Invasive ventilation	yes	146	88	41	37.1	5.24097	21.5544	28.5	0
659	Validation data	16	Female	1.9	0.095682	34	3.9	no	Admitted	0.0888889	no	no	no	no	no	no	yes	yes	no	yes	no	no	Reduced/no movement	no	no	None	yes	139	96	48	37.4	27.5912	113.585	28.5	0
660	Validation data	17	Male			40	0.1	no	Admitted	0	yes	no	no	no	no	no	no	no	no	no	no	no	Lethargy only	no	no	Oxygen supplementation	yes	174	84	76	36.3	-53.479	-219.362	28.5	0
661	Derivation data	16	Male	3.8	-0.112074	39	4.9	no	Admitted	0.0680556	yes	no	no	no	no	no	no	yes	no	yes	no	yes	Reduced/no movement	no	no	Oxygen supplementation	yes	139	96	58	37.8	57.671	237.725	29	0
662	Derivation data	5	Male	3.3	-0.0894989	38	0.2	no	Hospitalised since birth	2.50139	no	yes	no	no	no	no	yes	yes	yes	no	no	yes	Neither	no	no	None	yes			58	36.7	-24.2789	-99.7195	28.5	0
663	Derivation data	5	Female	1.6	0.209299	36	0.3	no	Hospitalised since birth	2.46111	no	no	no	no	no	no	no	yes	yes	no	no	no	Neither	no	no	None	yes		94	54	36.8	-16.929	-69.5545	28.5	0
664	Derivation data	9	Female	1.465	0.284608	34	0.7	no	Hospitalised since birth	6.91667	no	no	no	no	no	no	no	no	no	no	no	no	Lethargy only	no	yes	None	no	177	94	40	38.5	111.081	458.924	29	0
665	Derivation data	17	Female	3.035	-0.0727631	40	2.7	no	Admitted	0.0347222	no	no	no	no	no	no	no	no	no	no	no	no	Neither	no	no	None	no	202	97	46	39.4	181.191	750.744	29	0
666	Derivation data	9	Female	2.07	0.0520514	40	0	no	Hospitalised since birth	0.0291667	yes	no	no	no	no	no	no	no	no	no	no	no	Neither	no	yes	CPAP, BiPAP, high flow nasal cannulae	yes	140	93	58	36.4	-46.2088	-189.603	7.5	0
667	Derivation data	2	Male	3.325	-0.0908746	40	0.4	no	Hospitalised since birth	4.20833	yes	no	no	no	no	yes	no	no	no	no	no	no	Reduced/no movement	no	yes	Invasive ventilation	yes	152	99	40	38.1	80.441	331.907	27.5	0
668	Derivation data	4	Male	2.15	0.0350069	36	1.1	no	Admitted	12	no	no	no	yes	yes	no	no	no	no	no	no	no	Neither	no	no	None	no	160	95	55	37.7	50.1211	206.536	28.5	0
669	Derivation data	16	Female	3.1	-0.077268	39	0.3	no	Admitted	0.0604167	no	no	no	no	no	no	yes	yes	yes	yes	no	no	Reduced/no movement	no	no	None	yes	138	96	42	37.6	42.591	175.449	29	0
670	Derivation data	19	Male	0.81	1.34283	27	4.9	no	Hospitalised since birth	23.6382	yes	no	yes	yes	yes	no	no	no	no	yes	no	no	Neither	no	yes	CPAP, BiPAP, high flow nasal cannulae	no	149	94	49	37.5	35.0811	144.466	28.5	0
671	Derivation data	13	Male	0.7	1.85949	27	0.2	no	Hospitalised since birth	2.01389	yes	no	no	no	no	no	no	yes	yes	yes	no	no	Lethargy only	yes	no	CPAP, BiPAP, high flow nasal cannulae	yes	156	98	64	36.6	-31.609	-129.784	27.5	0
672	Derivation data	9	Male	1.095	0.652685	27	0	no	Hospitalised since birth	0.364583	yes	no	yes	no	no	no	no	no	no	no	no	no	Reduced/no movement	no	yes	CPAP, BiPAP, high flow nasal cannulae	yes	133	100		35	-146.169	-596.962	2.64	1
673	Validation data	3	Male	0.915	1.0131	28	1.4	no	Hospitalised since birth	13.7174	yes	no	no	no	no	no	no	no	yes	no	no	no	Neither	no	yes	Oxygen supplementation	yes	155	98	64	36.5	-38.9189	-159.744	28.5	0
674	Derivation data	13	Male	2.59	-0.0322528	39	0.1	no	Hospitalised since birth	0.775694	yes	no	no	no	no	no	no	no	no	no	no	no	Neither	no	no	None	no	152		60	37	-2.16891	-8.91708	28.5	0
675	Derivation data	14	Male	1.698	0.16551	32	0	no	Hospitalised since birth	0.225694	yes	no	no	no	no	no	no	no	yes	no	no	yes	Neither	no	no	Oxygen supplementation	yes	150	93	56	36.7	-24.2789	-99.7195	29	0
676	Derivation data	8	Female	2.14	0.0370334	33	0.2	yes	Hospitalised since birth	1.80556	yes	no	no	no	no	no	no	yes	no	no	yes	yes	Neither	no	no	None	yes	146	98	52	37	-2.16891	-8.91708	5.13	1
677	Derivation data	16	Male	2.2	0.0252853	35	1.7	no	Admitted	0.0625	no	no	no	no	no	no	yes	yes	no	no	no	yes	Reduced/no movement	no	no	None	yes	138	96	48	37	-2.16891	-8.91708	29	0
678	Derivation data	2	Male	1.39	0.336245	30	2.5	no	Hospitalised since birth	23.6382	no	no	yes	no	no	no	no	yes	yes	no	no	no	Lethargy only	no	yes	CPAP, BiPAP, high flow nasal cannulae	yes	152	92	48	36.7	-24.2789	-99.7195	28.5	0
679	Derivation data	12	Male	3	-0.0702152	40	5.2	no	Admitted	0.0138889	yes	no	no	yes	no	no	no	yes	no	yes	no	no	Reduced/no movement	yes	yes	Invasive ventilation	yes	179	100	35	36.2	-60.7289	-249.017	28.5	0
680	Derivation data	12	Male	2.3	0.00770965	38	1.7	no	Admitted	0.0861111	no	no	no	no	no	no	no	no	no	no	no	no	Neither	no	no	None	no	147	98	48	37	-2.16891	-8.91708	28.5	0
681	Validation data	17	Female	2.965	-0.0675765	39	0.4	no	Hospitalised since birth	4.34375	yes	no	no	no	no	no	yes	no	no	no	no	no	Lethargy only	yes	yes	CPAP, BiPAP, high flow nasal cannulae	yes	124	100	50	36.6	-31.609	-129.784	29	0
682	Derivation data	2	Female	1.84	0.114042	32	0.1	yes	Hospitalised since birth	1.33542	yes	no	yes	no	no	no	yes	no	yes	no	yes	no	Lethargy only	yes	yes	Oxygen supplementation	yes	118	100	64	36.7	-24.2789	-99.7195	27.5	0
683	Derivation data	13	Male	1.07	0.692112	27	0	no	Hospitalised since birth	0.09375	yes	no	no	no	no	no	yes	no	no	yes	no	no	Neither	no	no	CPAP, BiPAP, high flow nasal cannulae	yes	144	91	46	36.1	-67.959	-278.571	12.55	1
684	Derivation data	8	Male	2.56	-0.0287384	37	0.2	no	Hospitalised since birth	1.55694	yes	no	no	no	no	no	no	yes	no	no	no	yes	Neither	no	no	None	yes	154	95	54	37	-2.16891	-8.91708	28.5	0
685	Derivation data	5	Male	2.26	0.0144604	35	0.3	no	Hospitalised since birth	3.575	no	no	no	no	yes	no	no	no	no	no	no	no	Neither	no	no	None	no	142		56	36.9	-9.5588	-39.2863	8.5	0
686	Derivation data	12	Male	2.2	0.0252853	36	0.2	no	Hospitalised since birth	2.18472	yes	no	no	no	no	no	no	yes	no	no	no	no	Neither	yes	yes	None	no	140	94	35	36.6	-31.609	-129.784	28.5	0
687	Derivation data	13	Male	1.226	0.483976	32	0.7	no	Hospitalised since birth	7.65625	yes	no	no	no	no	no	no	yes	no	no	no	yes	Lethargy only	yes	no	CPAP, BiPAP, high flow nasal cannulae	yes	132	94	40	36.6	-31.609	-129.784	28.5	0
688	Derivation data	2	Male	3.595	-0.103951	40	0.5	no	Admitted	0	no	no	no	no	yes	no	no	no	no	no	no	no	Neither	no	no	None	yes	156		46	37.1	5.24097	21.5544	27.5	0
689	Derivation data	15	Female	1.33	0.383997	29	3.3	no	Hospitalised since birth	23.6382	yes	no	no	no	no	no	yes	no	yes	no	no	no	Lethargy only	no	yes	Oxygen supplementation	yes	169	96		36.9	-9.5588	-39.2863	29	0
690	Derivation data	8	Female	1.984	0.0727223	32	0.5	no	Hospitalised since birth	4.89375	no	no	no	no	no	no	no	yes	yes	no	no	no	Neither	yes	no	None	yes	148	98	54	37.5	35.0811	144.466	28.5	0
691	Derivation data	17	Male	3.5	-0.0996936	40	0	yes	Hospitalised since birth	0.173611	yes	no	no	no	no	no	no	no	no	no	no	no	Neither	no	no	None	yes	134	94	48	37.3	20.121	82.8053	28.5	0
692	Derivation data	10	Male	3.5	-0.0996936	39	0.2	no	Admitted	0.00694444	yes	no	no	no	no	yes	no	no	no	no	no	no	Neither	no	no	CPAP, BiPAP, high flow nasal cannulae	no	121	85	68	39.4	181.191	750.744	28.5	0
693	Derivation data	2	Female	3.585	-0.103519	38	0.6	no	Hospitalised since birth	5.55764	no	no	no	no	yes	no	no	no	no	no	no	no	Neither	no	yes	None	yes	112		48	37.9	65.2412	269.017	28.5	0
694	Derivation data	14	Male	3.062	-0.0746692	37	0.4	no	Hospitalised since birth	4.39236	no	no	no	yes	no	yes	no	no	no	yes	yes	no	Neither	no	no	None	yes	140	93	54	36.8	-16.929	-69.5545	28.5	0
695	Derivation data	2	Male	3.33	-0.091146	39	0.3	no	Admitted	0	no	no	no	no	yes	no	no	yes	yes	no	yes	yes	Neither	no	yes	None	yes	138	100	54	37.1	5.24097	21.5544	27.5	0
696	Validation data	5	Male	3.3	-0.0894989	40	0.2	no	Hospitalised since birth	2.44028	yes	no	no	yes	no	yes	no	no	no	no	no	no	Lethargy only	no	no	Invasive ventilation	yes	170	99	50	36.4	-46.2088	-189.603	29	0
697	Derivation data	7	Female	2.16	0.0330084	32	0	no	Hospitalised since birth	0.0208333	yes	yes	no	yes	no	no	no	no	no	yes	no	no	Neither	no	yes	Invasive ventilation	yes	135	83	36	36.1	-67.959	-278.571	27.5	0
698	Validation data	16	Female	2	0.0686737	36	2.6	no	Admitted	0.0465278	no	no	no	no	no	no	yes	yes	no	yes	no	no	Reduced/no movement	no	no	Oxygen supplementation	yes	133	97	42	36.8	-16.929	-69.5545	28.5	0
699	Derivation data	9	Male	1.84	0.114042	35	0.4	no	Hospitalised since birth	4.51111	no	no	no	no	no	no	no	no	yes	yes	no	yes	Lethargy only	no	yes	None	yes	159	89		36.2	-60.7289	-249.017	29	0
700	Derivation data	8	Male	2.71	-0.0451626	35	0.1	yes	Hospitalised since birth	0.798611	yes	no	no	yes	no	no	no	no	no	no	no	no	Neither	no	no	CPAP, BiPAP, high flow nasal cannulae	yes	127	100	72	37.3	20.121	82.8053	7.5	0
701	Derivation data	15	Male	1.98	0.0737497	33	1.3	yes	Hospitalised since birth	13.3715	no	no	no	no	no	no	no	yes	yes	no	no	no	Neither	no	yes	None	yes	190	92		38	72.8311	300.411	28.5	0
702	Derivation data	6	Male	1.64	0.190476	35	3.5	no	Admitted	0.0416667	no	no	no	no	no	no	no	yes	yes	no	no	no	Neither	no	no	None	no	148	100	40	36.6	-31.609	-129.784	28.5	0
703	Derivation data	10	Male	2.7	-0.0441521	40	0.3	no	Admitted	0.0138889	no	no	no	no	yes	no	no	yes	no	no	no	no	Neither	no	yes	None	yes	132	96	62	37	-2.16891	-8.91708	29	0
704	Derivation data	16	Female	2	0.0686737	40	3.3	no	Admitted	0.0534722	no	no	no	no	no	no	no	yes	no	no	no	no	Reduced/no movement	no	no	None	yes	120	97	36	36.9	-9.5588	-39.2863	29	0
705	Derivation data	4	Male	2.9	-0.0624202	38	0.3	no	Admitted	0.0173611	no	yes	no	no	no	no	no	yes	yes	no	yes	no	Neither	yes	no	None	yes	160	96	42	36.8	-16.929	-69.5545	27.5	0
706	Derivation data	17	Male	2.55	-0.0275393	32	0.1	no	Hospitalised since birth	0.817361	yes	no	no	no	no	no	no	yes	no	no	no	no	Lethargy only	no	no	Oxygen supplementation	yes	154	61	44	35.8	-89.529	-366.623	29	0
707	Derivation data	4	Female	2.95	-0.0664168	39	0.2	no	Admitted	0.00347222	no	no	no	yes	no	no	no	no	no	no	yes	no	Neither	no	no	None	yes	133	91	41	36.9	-9.5588	-39.2863	27.5	0
708	Derivation data	9	Male	2.095	0.0465148	39	0	no	Hospitalised since birth	0.129861	yes	no	no	no	no	no	no	no	no	no	no	no	Neither	no	no	Oxygen supplementation	yes	154	100		36.5	-38.9189	-159.744	29	0
709	Derivation data	3	Male	3.32	-0.0906019	39	0.8	no	Admitted	0	no	no	no	no	no	no	no	no	no	no	no	no	Lethargy only	no	no	None	no	161	100	60	36.5	-38.9189	-159.744	29	0
710	Derivation data	2	Female	2.284	0.0103674	34	1	yes	Hospitalised since birth	9.85417	yes	no	no	no	no	no	yes	yes	yes	yes	no	no	Lethargy only	yes	yes	Invasive ventilation	yes	144	100	40	36.6	-31.609	-129.784	27.5	0
711	Derivation data	17	Female	3.97	-0.117878	40	0	no	Hospitalised since birth	0.0458333	yes	no	no	no	yes	no	no	yes	no	no	no	no	Neither	no	yes	Oxygen supplementation	yes	136	94	42	37.1	5.24097	21.5544	28.5	0
712	Derivation data	1	Male	3.88	-0.114901	38	0.4	no	Hospitalised since birth	4.10208	no	yes	no	no	no	no	no	no	no	yes	no	no	Neither	no	yes	None	yes	200	99	75	39.2	165.471	685.172	27.5	0
713	Validation data	12	Female	2.5	-0.0213263	38	0.3	no	Hospitalised since birth	3.11111	yes	no	no	no	no	no	no	yes	no	no	no	no	Neither	yes	yes	Oxygen supplementation	no	163	93	47	35.6	-103.809	-424.816	28.5	0
714	Validation data	17	Female	3.2	-0.08367	38	1.3	no	Admitted	0	yes	no	no	no	no	no	no	yes	no	no	no	no	Lethargy only	no	no	Oxygen supplementation	yes	202	93	44	39	149.831	620.014	28.5	0
715	Derivation data	3	Male	1.02	0.779843	28	0.3	no	Hospitalised since birth	2.58819	yes	no	no	no	no	no	no	no	yes	no	yes	yes	Neither	no	yes	CPAP, BiPAP, high flow nasal cannulae	yes	171	95	68	36.7	-24.2789	-99.7195	28.5	0
716	Derivation data	15	Male	1.17	0.549187	28	1.1	no	Hospitalised since birth	11.0417	yes	no	yes	no	no	no	no	no	yes	no	yes	no	Neither	yes	yes	CPAP, BiPAP, high flow nasal cannulae	yes	180	98		36.9	-9.5588	-39.2863	29	0
717	Derivation data	10	Male			34	0.5	no	Admitted	0.0138889	no	no	no	no	no	no	no	yes	no	no	no	yes	Lethargy only	no	yes	None	yes	167	94	55	37.9	65.2412	269.017	12.98	1
718	Derivation data	7	Male	3.55	-0.101977	40	0.1	no	Hospitalised since birth	1.09236	no	no	no	no	no	no	no	no	no	no	no	no	Neither	no	no	None	yes	151	94	53	37.6	42.591	175.449	27.5	0
719	Derivation data	14	Male	2.54	-0.026326	36	0.4	no	Hospitalised since birth	3.35069	no	no	no	no	no	no	yes	yes	no	no	yes	no	Lethargy only	no	no	None	no	120	100	52	37	-2.16891	-8.91708	27.5	0
720	Derivation data	13	Female	1.724	0.155128	30	0.3	no	Hospitalised since birth	3.52639	yes	no	no	no	no	no	no	yes	no	no	yes	no	Neither	yes	no	CPAP, BiPAP, high flow nasal cannulae	yes	162	95	74	36.6	-31.609	-129.784	28.5	0
721	Derivation data	14	Female	1.44	0.300927	30	0.1	no	Hospitalised since birth	0.895139	yes	yes	no	no	yes	no	no	no	no	no	no	no	Neither	no	no	CPAP, BiPAP, high flow nasal cannulae	no	158	94	58	36.6	-31.609	-129.784	27.5	0
722	Validation data	16	Male	2.6	-0.0333973	37	1.1	no	Admitted	0.0909722	no	no	no	no	no	no	yes	yes	no	yes	no	no	Reduced/no movement	no	no	None	yes	142	98	44	37.2	12.6711	52.1292	28.5	0
723	Derivation data	5	Male	1.65	0.185983	37	0.3	no	Hospitalised since birth	3.75417	yes	no	yes	no	no	no	no	no	no	no	no	no	Lethargy only	no	no	None	yes	150		52	37.1	5.24097	21.5544	28.5	0
724	Derivation data	13	Male	0.97	0.881486	28	3.2	no	Hospitalised since birth	23.6382	yes	no	yes	no	no	no	no	no	no	no	no	no	Neither	yes	no	CPAP, BiPAP, high flow nasal cannulae	yes	148	95	54	36.8	-16.929	-69.5545	28.5	0
725	Derivation data	3	Male	2.67	-0.0410522	35	0.2	no	Hospitalised since birth	1.39583	yes	no	no	no	no	yes	yes	yes	yes	no	no	yes	Reduced/no movement	no	yes	Oxygen supplementation	yes	118	94	52	36.6	-31.609	-129.784	27.5	0
726	Validation data	10	Female	2.9	-0.0624202	39	0.3	no	Admitted	0	yes	no	no	no	no	no	no	yes	no	no	no	no	Lethargy only	yes	no	Oxygen supplementation	no	160	90	50	36.2	-60.7289	-249.017	28.5	0
727	Derivation data	3	Female	1.25	0.458674	29	1.6	no	Hospitalised since birth	15.9625	yes	no	yes	no	no	no	no	yes	yes	no	no	yes	Neither	no	yes	CPAP, BiPAP, high flow nasal cannulae	yes	121	99	64	36	-75.1689	-308.023	28.5	0
728	Derivation data	11	Female	2.3	0.00770965	26	0.3	yes	Hospitalised since birth	3.49444	no	yes	no	no	no	no	yes	yes	yes	no	yes	no	Neither	yes	yes	None	yes	147	96	46	36.7	-24.2789	-99.7195	29	0
729	Derivation data	12	Female	2.2	0.0252853	34	2.1	no	Admitted	0.0152778	yes	no	no	no	no	no	no	yes	yes	no	no	no	Lethargy only	yes	yes	Invasive ventilation	yes	150	94	40	37.2	12.6711	52.1292	25.5	0
730	Validation data	2	Female	1.67	0.177238	34	0.4	no	Hospitalised since birth	3.85069	no	no	no	yes	yes	no	no	yes	yes	yes	no	no	Lethargy only	no	yes	Invasive ventilation	yes	148	98	40	36.6	-31.609	-129.784	27.5	0
731	Validation data	12	Female	3.1	-0.077268	40	1.9	no	Hospitalised since birth	19.141	yes	no	no	no	yes	no	no	yes	yes	no	no	no	Neither		yes	None	no	140	93	38	36.6	-31.609	-129.784	28.5	0
732	Validation data	15	Male	1.01	0.79897	28	0.4	no	Hospitalised since birth	4.09167	yes	no	yes	yes	no	no	no	yes	no	no	yes	no	Neither	no	yes	Invasive ventilation	yes	165	95	46	36.9	-9.5588	-39.2863	28.5	0
733	Derivation data	14	Male	1.68	0.172982	31	0.1	no	Hospitalised since birth	0.177083	yes	no	no	no	no	no	no	no	no	no	no	no	Neither	no	no	CPAP, BiPAP, high flow nasal cannulae	yes	168	96	56	36.7	-24.2789	-99.7195	27.5	0
734	Derivation data	13	Female	1.152	0.572194	30	0.1	no	Hospitalised since birth	0.153472	yes	no	no	no	no	no	no	yes	no	no	no	no	Neither	no	no	Invasive ventilation	yes	164		72	36.6	-31.609	-129.784	28.5	0
735	Validation data	15	Female	0.98	0.859907	28	3.4	no	Hospitalised since birth	23.6382	yes	no	no	no	no	no	no	yes	no	no	no	yes	Neither	no	yes	None	yes	152	93		37	-2.16891	-8.91708	29	0
736	Derivation data	13	Male	2.97	-0.0679592	40	0.5	yes	Hospitalised since birth	5.52222	yes	no	no	no	no	no	no	yes	no	no	no	no	Neither	yes	no	Invasive ventilation	yes	168	96	24	38.6	118.791	490.936	3.69	1
737	Derivation data	5	Female	2.17	0.0310375	36	2.6	no	Hospitalised since birth	23.6382	yes	no	no	no	no	no	no	yes	no	no	no	no	Lethargy only	yes	yes	Invasive ventilation	yes	141	86	42	36.6	-31.609	-129.784	1.5	1
738	Derivation data	7	Female	2.96	-0.0671919	38	0.1	no	Hospitalised since birth	0.671528	no	yes	no	no	no	no	no	no	no	no	no	no	Neither	no	no	None	yes	136	97	38	36.5	-38.9189	-159.744	27.5	0
739	Derivation data	3	Female	2.84	-0.0573429	39	0.1	no	Hospitalised since birth	0.305556	yes	no	no	no	no	no	no	no	no	no	no	no	Neither	no	yes	Invasive ventilation	yes	160	91		36.6	-31.609	-129.784	28.5	0
740	Derivation data	10	Male	3.8	-0.112074	39	3.1	no	Admitted	0.0104167	no	no	no	no	no	no	no	yes	no	no	no	no	Lethargy only	no	no	None	no	140	96	48	37.6	42.591	175.449	28.5	0
741	Derivation data	4	Female	2.305	0.00689041	36	1.7	yes	Hospitalised since birth	16.9243	yes	no	no	no	no	no	no	yes	no	no	no	no	Neither	yes	yes	Invasive ventilation	yes	126	96	43	36.7	-24.2789	-99.7195	27.5	0
742	Derivation data	9	Male	1.515	0.254361	27	0.6	no	Hospitalised since birth	5.99306	yes	no	no	no	no	no	no	no	no	yes	yes	no	Neither	no	yes	Oxygen supplementation	yes	138	94		37.1	5.24097	21.5544	28.5	0
743	Derivation data	5	Male	1.5	0.263118	30	0.8	no	Hospitalised since birth	7.96944	yes	no	yes	no	no	no	no	yes	no	no	no	yes	Lethargy only	yes	no	CPAP, BiPAP, high flow nasal cannulae	yes	156	97	56	36.4	-46.2088	-189.603	28.5	0
744	Derivation data	13	Female	1.062	0.705321	30	0.5	yes	Hospitalised since birth	4.92431	yes	no	no	no	no	no	no	yes	no	no	no	no	Neither	no	no	CPAP, BiPAP, high flow nasal cannulae	yes	170	92	72	36.5	-38.9189	-159.744	18.5	0
745	Validation data	14	Male	0.91	1.02626	27	0	no	Hospitalised since birth	0.111111	yes	no	no	no	no	no	no	no	no	no	no	no	Neither	no	no	CPAP, BiPAP, high flow nasal cannulae	yes	168	96		35	-146.169	-596.962	28.5	0
746	Derivation data	8	Female	3.298	-0.0893875	39	0.1	no	Hospitalised since birth	1.24861	yes	no	no	no	no	no	no	no	no	no	no	no	Neither	no	no	Oxygen supplementation	yes	147	98	64	37.6	42.591	175.449	28.5	0
747	Derivation data	10	Male	2.3	0.00770965	39	0.9	no	Admitted	0.03125	no	no	no	no	no	yes	no	yes	no	no	no	yes	Lethargy only	no	yes	None	yes	200	94	50	38.6	118.791	490.936	27.5	0
748	Derivation data	4	Male	2.69	-0.0431303	37	1.8	no	Admitted	0.0111111	no	yes	no	no	yes	no	no	yes	no	no	yes	no	Lethargy only	no	no	None	yes	160	91	49	37.6	42.591	175.449	27.5	0
749	Derivation data	4	Male	1.43	0.307695	31	1	no	Hospitalised since birth	10.0354	yes	no	no	no	no	no	yes	no	yes	yes	no	no	Neither	yes	yes	Invasive ventilation	yes	167	92	64	36	-75.1689	-308.023	27.5	0
750	Derivation data	10	Female	2.8	-0.0537752	39	2.1	no	Admitted	0.0236111	no	no	no	no	no	no	no	yes	no	no	no	no	Neither	yes	no	None	no	158	98	66	38.6	118.791	490.936	29	0
751	Derivation data	9	Male	2.17	0.0310375	37	1.3	no	Hospitalised since birth	12.875	yes	no	no	no	no	no	yes	no	no	no	no	no	Neither	no	yes	Oxygen supplementation	yes	182	98	50	37.5	35.0811	144.466	28.5	0
752	Derivation data	7	Male	2.825	-0.0560228	37	0	no	Hospitalised since birth	0.147917	yes	yes	no	yes	no	no	no	no	no	yes	no	no	Neither	no	no	Invasive ventilation	yes	139	80	59	36.5	-38.9189	-159.744	27.5	0
753	Derivation data	3	Male	1.745	0.147078	31	0.9	yes	Hospitalised since birth	9.52431	yes	no	no	no	no	no	no	yes	yes	no	no	yes	Lethargy only	no	yes	Oxygen supplementation	yes	142	94	60	37	-2.16891	-8.91708	4.93	1
754	Derivation data	11	Female	2.5	-0.0213263	40	2.8	no	Admitted	0.0527778	no	no	no	no	no	yes	no	no	no	no	no	no	Neither	no	no	None	no	156	91	42	38.2	88.0711	363.508	29	0
755	Derivation data	2	Male	3.665	-0.106878	40	0	no	Hospitalised since birth	0.290278	yes	no	no	no	yes	no	no	no	no	no	no	no	Neither	no	yes	CPAP, BiPAP, high flow nasal cannulae	yes	150	100	56	37	-2.16891	-8.91708	28.5	0
756	Validation data	3	Female	0.85	1.20276	27	0.4	no	Hospitalised since birth	4.33333	yes	no	yes	no	no	no	no	yes	no	no	yes	no	Neither	no	yes	CPAP, BiPAP, high flow nasal cannulae	yes	163	88	64	36.4	-46.2088	-189.603	29	0
757	Derivation data	2	Male	0.78	1.46233	26	0.3	no	Hospitalised since birth	2.64861	yes	yes	no	no	yes	yes	no	no	no	yes	yes	no	Lethargy only	no	yes	Invasive ventilation	yes	194	92	72	37.3	20.121	82.8053	1.08	1
758	Derivation data	11	Male	3.05	-0.0738283	39	2.3	yes	Admitted	0.109722	no	no	no	no	no	no	no	yes	no	no	no	no	Neither	no	no	None	yes	146	97	50	37.7	50.1211	206.536	29	0
759	Validation data	7	Male	1.4	0.328878	30	1	no	Hospitalised since birth	10.259	no	no	yes	yes	no	no	no	no	no	yes	no	no	Neither	yes	yes	Oxygen supplementation	yes	156	98	57	37.5	35.0811	144.466	28.5	0
760	Derivation data	12	Male	3.1	-0.077268	40	1.4	yes	Hospitalised since birth	13.6972	yes	yes	yes	yes	no	no	no	yes	yes	no	no	no	Lethargy only	no	yes	Invasive ventilation	no	180	90	70	39	149.831	620.014	3.5	0
761	Derivation data	13	Female	1.45	0.294298	33	0.5	no	Hospitalised since birth	5.62778	no	no	no	no	no	no	no	yes	yes	no	no	no	Neither	yes	no	None	yes	182	96	70	36.8	-16.929	-69.5545	28.5	0
762	Validation data	2	Female	1.6	0.209299	32	1.2	no	Hospitalised since birth	12.0799	no	no	no	no	no	no	yes	yes	yes	no	no	no	Lethargy only	no	yes	CPAP, BiPAP, high flow nasal cannulae	yes	146	97	44	37.2	12.6711	52.1292	27.5	0
763	Derivation data	15	Male	1	0.818674	28	0.5	no	Hospitalised since birth	4.30486	yes	no	yes	no	no	no	no	no	no	no	yes	no	Neither	no	yes	CPAP, BiPAP, high flow nasal cannulae	yes	146	93	40	37	-2.16891	-8.91708	28.5	0
764	Derivation data	14	Female	3.61	-0.104593	38	0.4	yes	Hospitalised since birth	3.47569	no	no	no	no	no	no	no	yes	no	no	no	no	Lethargy only	no	no	None	no	142		54	36.6	-31.609	-129.784	27.5	0
765	Derivation data	3	Female	3.185	-0.082748	38	1.3	no	Admitted	0.5	no	no	no	no	yes	no	no	no	no	no	no	no	Neither	no	no	None	no	157		44	37	-2.16891	-8.91708	7.5	0
766	Derivation data	11	Male	1.35	0.367371	32	1.3	no	Hospitalised since birth	12.9854	yes	no	yes	yes	no	no	no	yes	yes	no	no	no	Reduced/no movement	no	yes	CPAP, BiPAP, high flow nasal cannulae	yes	168	92	50	37.7	50.1211	206.536	16.87	1
767	Derivation data	17	Male	4.2	-0.124637	40	2.1	no	Admitted	0.0347222	yes	no	no	no	no	no	no	no	no	no	no	no	Neither	no	no	None	yes	130	94	60	37.1	5.24097	21.5544	28.5	0
768	Derivation data	8	Male	3.22	-0.0848794	40	0	no	Hospitalised since birth	0.322917	yes	no	no	no	no	no	no	no	no	no	no	no	Neither	no	no	Oxygen supplementation	yes	118	97	58	37	-2.16891	-8.91708	28.5	0
769	Validation data	17	Male	2	0.0686737	37	0.6	no	Admitted	0.0368056	no	no	no	no	no	no	no	yes	no	no	no	no	Neither		yes	None	yes	157	91	58	38.6	118.791	490.936	29	0
770	Validation data	15	Female	2.88	-0.060763	39	3.1	yes	Hospitalised since birth	23.6382	yes	no	no	no	no	no	yes	yes	no	no	no	no	Neither	no	yes	Invasive ventilation	yes	136	100	25	36.8	-16.929	-69.5545	4.5	0
771	Derivation data	15	Male	1.24	0.469038	26	0.1	no	Hospitalised since birth	0.188889	yes	no	yes	no	no	no	no	no	no	no	no	no	Neither	yes	yes	CPAP, BiPAP, high flow nasal cannulae	yes	161	92	56	37	-2.16891	-8.91708	17.47	1
772	Derivation data	2	Female	0.686	1.94364	26	0	no	Hospitalised since birth	0.275694	yes	no	no	yes	no	no	no	no	no	yes	no	no	Neither	no	yes	Invasive ventilation	yes	164	80	50	36.9	-9.5588	-39.2863	5.66	1
773	Derivation data	18	Male	1.235	0.474315	34	0	no	Hospitalised since birth	0.168056	no	no	no	no	no	no	no	yes	yes	yes	no	no	Neither	no	no	None	yes	142	96	39	35	-146.169	-596.962	27.5	0
774	Derivation data	13	Female	0.926	0.984887	30	0	no	Hospitalised since birth	0.215278	yes	no	no	no	no	no	no	no	no	no	no	no	Neither	no	no	CPAP, BiPAP, high flow nasal cannulae	yes	156	92	54	36.6	-31.609	-129.784	28.5	0
775	Derivation data	7	Male	3.52	-0.100619	39	0.2	no	Hospitalised since birth	1.94097	no	no	no	no	no	no	no	no	no	yes	no	no	Neither	no	no	None	yes	130	96	40	36.8	-16.929	-69.5545	27.5	0
776	Validation data	8	Male	3.048	-0.0736872	38	0	no	Hospitalised since birth	0.0402778	yes	no	no	no	no	no	no	no	no	no	no	no	Neither	no	no	Oxygen supplementation	yes	159	99	59	37.3	20.121	82.8053	27.5	0
777	Derivation data	4	Male	4.1	-0.121838	39	2.6	no	Admitted	0.00694444	no	no	no	no	no	no	no	no	no	no	no	no	Neither	no	no	None	no	158	95	41	37.2	12.6711	52.1292	28.5	0
778	Derivation data	16	Female	2.4	-0.00771518	38	0	no	Admitted	0.0229167	no	no	no	no	no	no	no	yes	yes	yes	no	no	Reduced/no movement	no	no	None	yes	140	97	48	37.2	12.6711	52.1292	29	0
779	Derivation data	5	Male	0.85	1.20276	28	0.1	no	Hospitalised since birth	0.0916667	yes	yes	yes	no	no	no	yes	no	no	no	no	no	Neither	no	no	CPAP, BiPAP, high flow nasal cannulae	yes	124	95	56	35	-146.169	-596.962	7.42	1
780	Derivation data	14	Female	1.52	0.251499	29	0	no	Hospitalised since birth	0.142361	yes	yes	yes	no	no	no	no	yes	yes	no	no	yes	Lethargy only	no	no	Oxygen supplementation	yes	182	91	66	36.8	-16.929	-69.5545	29	0
781	Derivation data	16	Female	1.9	0.095682	35	0.8	no	Admitted	0.0722222	no	no	no	yes	no	no	yes	yes	no	yes	no	no	Reduced/no movement	no	no	Oxygen supplementation	yes	138	98	48	37.8	57.671	237.725	0.69	1
782	Derivation data	12	Male	3.8	-0.112074	37	0.6	no	Hospitalised since birth	6.14306	no	no	no	no	no	no	no	yes	no	no	no	no	Lethargy only		yes	None	yes	134	99	56	38.7	126.521	523.051	27.5	0
783	Derivation data	16	Male	3.3	-0.0894989	40	3	no	Admitted	0.0152778	no	no	no	no	no	no	yes	no	no	no	no	no	Reduced/no movement	no	no	None	yes	118	97	47	36.9	-9.5588	-39.2863	29	0
784	Derivation data	17	Female	2.7	-0.0441521	36	0	no	Hospitalised since birth	0.180556	yes	no	no	no	no	no	no	no	no	no	no	no	Neither	no	no	None	yes	133	93	68	37.6	42.591	175.449	28.5	0
785	Derivation data	5	Male	3.3	-0.0894989	38	2.2	no	Admitted	0	yes	no	yes	no	no	no	yes	no	yes	no	no	no	Lethargy only	no	no	Invasive ventilation	yes	150	99	52	36.4	-46.2088	-189.603	28.5	0
786	Derivation data	11	Male	2.97	-0.0679592	36	0.1	no	Hospitalised since birth	1.35347	yes	no	no	yes	no	no	yes	no	no	no	yes	no	Lethargy only	yes	yes	Invasive ventilation	yes	110	90	57	36.5	-38.9189	-159.744	29	0
787	Derivation data	6	Female	2.605	-0.0339646	39	2.8	yes	Hospitalised since birth	23.6382	no	no	no	no	no	no	no	yes	no	no	no	no	Neither	no	yes	None	yes	165	98	65	36.7	-24.2789	-99.7195	29	0
788	Derivation data	7	Male	3.6	-0.104166	39	0	no	Hospitalised since birth	0.0284722	yes	yes	no	yes	no	no	no	no	no	no	no	no	Neither	no	no	Oxygen supplementation	yes	139	85	44	36.8	-16.929	-69.5545	28.5	0
789	Derivation data	4	Female	3.3	-0.0894989	40	0.3	no	Admitted	0.0201389	no	no	no	no	no	no	no	no	no	no	no	no	Neither	yes	no	None	no	130	98	42	36.8	-16.929	-69.5545	27.5	0
790	Derivation data	10	Female	3.5	-0.0996936	39	2.1	no	Admitted	0.06875	yes	no	no	no	yes	no	no	no	no	no	no	no	Neither	no	no	None	no	130	98	60	39.3	173.321	717.906	28.5	0
791	Derivation data	10	Male	2.6	-0.0333973	39	5.2	no	Admitted	0.0625	yes	no	no	no	no	yes	no	yes	no	no	no	no	Neither	yes	no	Oxygen supplementation	no	131	98	72	38.3	95.721	395.21	21.9	1
792	Derivation data	16	Male	2.2	0.0252853	38	0.9	no	Admitted	0.0805556	yes	no	no	no	no	no	no	yes	yes	yes	no	no	Reduced/no movement	no	no	Oxygen supplementation	yes	140	95	60	37.7	50.1211	206.536	29	0
793	Derivation data	15	Female	0.686	1.94364	27	1.3	no	Hospitalised since birth	12.6201	yes	no	yes	no	no	no	no	no	no	no	no	yes	Neither	no	yes	CPAP, BiPAP, high flow nasal cannulae	yes	169	96	68	36.8	-16.929	-69.5545	29	0
794	Derivation data	11	Female	3	-0.0702152	40	0.1	no	Admitted	0.0868056	no	no	no	no	no	no	no	yes	yes	no	yes	no	Neither	no	no	None	yes	142	90	45	37	-2.16891	-8.91708	29	0
795	Derivation data	1	Female	0.915	1.0131	26	1.5	no	Hospitalised since birth	15.8889	no	no	yes	no	no	no	no	no	no	yes	no	no	Reduced/no movement	no	yes	Oxygen supplementation	yes	155	95		36.8	-16.929	-69.5545	28.5	0
796	Derivation data	16	Male	3	-0.0702152	39	0.8	no	Admitted	0.0958333	no	no	no	no	no	no	no	yes	yes	yes	no	yes	Reduced/no movement	no	no	None	yes	139	96	49	37.4	27.5912	113.585	29	0
797	Derivation data	16	Female	2	0.0686737	35	1.1	no	Admitted	0.0680556	no	no	no	no	no	no	no	yes	no	no	no	no	Neither	no	no	None	yes	142		42	37.7	50.1211	206.536	29	0
798	Derivation data	16	Female	3.2	-0.08367	39	2.2	no	Admitted	0.0673611	no	no	no	no	no	no	no	yes	yes	no	no	yes	Lethargy only	no	no	None	yes	110		50	36.9	-9.5588	-39.2863	29	0
799	Derivation data	9	Female	0.985	0.849362	30	0.3	no	Hospitalised since birth	3.25	yes	no	no	no	no	no	no	yes	yes	no	no	no	Neither	no	yes	Oxygen supplementation	yes	192	95		36.8	-16.929	-69.5545	6.13	1
800	Derivation data	5	Male	0.82	1.30588	29	0.2	no	Hospitalised since birth	1.80417	yes	no	yes	no	no	no	no	yes	no	no	yes	no	Neither	yes	no	Invasive ventilation	yes	136	100	56	36.4	-46.2088	-189.603	3.79	1
801	Derivation data	3	Female	1.23	0.479656	30	1.7	no	Hospitalised since birth	17.6861	yes	no	no	no	no	no	no	no	yes	no	no	yes	Neither	no	yes	Invasive ventilation	yes	175	92	44	36.5	-38.9189	-159.744	27.5	0
802	Derivation data	2	Male	2.96	-0.0671919	38	1.5	yes	Hospitalised since birth	14.9222	yes	yes	no	yes	no	no	no	no	yes	no	no	no	Lethargy only	no	yes	CPAP, BiPAP, high flow nasal cannulae	yes	168	92	48	36.7	-24.2789	-99.7195	27.5	0
803	Derivation data	5	Male	2.23	0.0197636	36	0	no	Hospitalised since birth	0.197222	yes	yes	no	no	no	no	no	no	no	no	no	yes	Lethargy only	no	no	Invasive ventilation	yes	130	90	70	36.6	-31.609	-129.784	2.17	1
804	Validation data	9	Female	3.34	-0.0916852	38	0	no	Hospitalised since birth	0.0215278	yes	no	no	no	no	no	no	no	no	no	no	no	Neither	no	no	Oxygen supplementation	yes	141	90		36.5	-38.9189	-159.744	29	0
805	Derivation data	14	Male	2.54	-0.026326	37	0	no	Hospitalised since birth	0.705555	yes	no	no	no	no	no	no	yes	yes	no	no	yes	Neither	no	no	Oxygen supplementation	yes	136	92	58	36.8	-16.929	-69.5545	28.5	0
806	Derivation data	9	Female	1.16	0.561837	28	0.3	no	Hospitalised since birth	2.41667	yes	no	no	no	no	no	no	no	yes	yes	no	no	Neither	yes	yes	CPAP, BiPAP, high flow nasal cannulae	yes	141	96	30	37.2	12.6711	52.1292	28.5	0
807	Derivation data	13	Female	1.828	0.117933	36	0.2	no	Hospitalised since birth	1.59028	no	no	no	no	no	no	no	no	no	no	no	no	Lethargy only	no	no	None	no	148		52	36.6	-31.609	-129.784	27.5	0
808	Derivation data	8	Male	3.04	-0.0731199	39	0	no	Hospitalised since birth	0.0625	yes	yes	yes	no	no	no	no	no	no	no	no	no	Neither	no	no	Invasive ventilation	yes	148	100	54	37.3	20.121	82.8053	27.5	0
809	Derivation data	13	Male	0.686	1.94364	25	0.4	no	Hospitalised since birth	4.35069	yes	no	no	no	no	no	yes	yes	no	no	yes	no	Lethargy only	yes	no	Invasive ventilation	yes	160	90	64	36.6	-31.609	-129.784	1.71	1
810	Derivation data	10	Male	3.5	-0.0996936	39	0.3	no	Admitted	0.0208333	yes	yes	no	no	no	no	no	yes	no	yes	no	no	Neither	no	yes	Oxygen supplementation	yes	164	98	72	36	-75.1689	-308.023	0.38	1
811	Derivation data	10	Male	4	-0.118826	40	2.3	no	Admitted	0.00972222	yes	no	no	no	no	no	no	yes	no	no	no	no	Neither	no	no	None	no	110	88	34	39.2	165.471	685.172	27.5	0
812	Derivation data	8	Male	3.24	-0.0860664	40	0.6	no	Hospitalised since birth	5.81111	no	no	no	no	no	no	no	yes	yes	no	no	no	Neither	yes	yes	None	yes	162	97	54	37.5	35.0811	144.466	28.5	0
813	Derivation data	17	Female	2	0.0686737	37	0	no	Hospitalised since birth	0.208333	yes	no	no	no	no	no	no	no	no	no	no	no	Neither	no	no	None	no	160	61	46	35.2	-132.129	-539.985	29	0
814	Derivation data	9	Male	1.505	0.26017	30	0.5	no	Hospitalised since birth	4.09931	yes	no	yes	no	no	no	no	no	no	no	yes	no	Neither	yes	yes	CPAP, BiPAP, high flow nasal cannulae	yes	112	79		36.7	-24.2789	-99.7195	27.5	0
815	Derivation data	18	Female	3.515	-0.100389	38	0.1	no	Hospitalised since birth	1.14653	no	no	no	no	no	yes	yes	no	yes	yes	no	no	Reduced/no movement	no	yes	Invasive ventilation	yes	102	100	39	35	-146.169	-596.962	27.5	0
816	Derivation data	4	Male	3.66	-0.106675	40	2.5	no	Admitted	0.0729167	no	no	no	no	yes	no	no	yes	no	yes	no	no	Neither	yes	no	None	yes	184	95	62	38.6	118.791	490.936	28.5	0
817	Derivation data	7	Female	2.96	-0.0671919	38	0.1	no	Hospitalised since birth	0.897917	no	yes	no	no	no	no	no	no	no	no	no	no	Neither	no	no	None	yes	143	96	45	36.8	-16.929	-69.5545	27.5	0
818	Derivation data	6	Female	1.74	0.148968	35	2	yes	Hospitalised since birth	19.7917	no	no	no	no	no	no	no	yes	no	no	no	no	Neither	no	no	None	yes	128	85	58	36	-75.1689	-308.023	29	0
819	Derivation data	4	Male	2.31	0.00607652	33	0.1	no	Hospitalised since birth	1.6625	yes	no	no	yes	no	no	yes	no	no	yes	yes	no	Neither	yes	yes	Invasive ventilation	yes	127	90	24	35.8	-89.529	-366.623	29	0
820	Derivation data	14	Male	1.17	0.549187	28	0.2	no	Hospitalised since birth	1.99653	yes	no	yes	no	no	no	no	no	no	no	yes	no	Neither	no	no	CPAP, BiPAP, high flow nasal cannulae	no	126	96	52	36.8	-16.929	-69.5545	28.5	0
821	Derivation data	12	Male	1.6	0.209299	29	0.5	no	Hospitalised since birth	5.54028	yes	no	no	no	no	no	no	yes	yes	no	yes	no	Lethargy only	yes	yes	Invasive ventilation	yes	194	98	38	36.2	-60.7289	-249.017	28.5	0
822	Derivation data	8	Male	3.246	-0.0864182	40	0	no	Hospitalised since birth	0.419444	no	no	no	no	no	no	no	yes	no	no	no	yes	Neither	no	no	None	yes	130	99	56	37	-2.16891	-8.91708	28.5	0
823	Validation data	2	Male	2.82	-0.0555781	36	0.4	no	Hospitalised since birth	3.97153	yes	no	yes	no	no	no	yes	no	no	no	no	no	Lethargy only	no	yes	CPAP, BiPAP, high flow nasal cannulae	no	102	96	62	37.4	27.5912	113.585	27.5	0
824	Derivation data	5	Male	2.98	-0.0687187	37	0.3	no	Hospitalised since birth	3.03889	no	no	no	no	no	yes	no	no	no	no	no	no	Lethargy only	yes	no	None	no	146		54	36.7	-24.2789	-99.7195	28.5	0
825	Derivation data	13	Male	0.794	1.40488	27	0.4	no	Hospitalised since birth	3.93472	yes	no	no	no	no	no	no	no	yes	no	yes	no	Neither	yes	no	Invasive ventilation	yes	146	91	48	36.5	-38.9189	-159.744	28.5	0
826	Derivation data	13	Female	1.05	0.725703	32	0.3	no	Hospitalised since birth	3.01528	no	no	no	no	no	no	no	no	yes	no	yes	no	Neither	no	no	None	yes	140	97	52	36.6	-31.609	-129.784	28.5	0
827	Validation data	10	Female	3.5	-0.0996936	40	1	no	Admitted	0	no	no	no	no	no	no	no	no	no	no	no	no	Neither	no	no	None	no	132	90	52	37.2	12.6711	52.1292	27.5	0
828	Derivation data	10	Male	2.6	-0.0333973	37	1.3	yes	Admitted	0.0277778	no	no	no	no	no	no	no	yes	no	no	yes	no	Lethargy only	yes	yes	None	no	110	92	53	36.8	-16.929	-69.5545	28.5	0
829	Derivation data	10	Female	3	-0.0702152	39	0.9	no	Admitted	0.0569444	no	no	no	no	no	no	no	yes	no	no	yes	no	Neither	no	yes	None	yes	180	98	60	38.5	111.081	458.924	27.5	0
830	Derivation data	13	Female	1.162	0.559281	36	0	no	Hospitalised since birth	0.723611	yes	no	no	no	no	no	yes	yes	no	no	no	no	Lethargy only	yes	no	Invasive ventilation	yes	120	96	48	36.4	-46.2088	-189.603	28.5	0
831	Derivation data	6	Female	3.24	-0.0860664	40	5.2	no	Admitted	0	yes	no	no	no	no	no	no	no	no	no	no	no	Neither	no	no	CPAP, BiPAP, high flow nasal cannulae	yes	180		40	37.7	50.1211	206.536	28.5	0
832	Derivation data	16	Male	2.7	-0.0441521	39	1.8	no	Admitted	0.0520833	yes	no	no	no	no	no	no	yes	no	yes	no	no	Reduced/no movement	no	no	Oxygen supplementation	yes	148	93	44	37.6	42.591	175.449	29	0
833	Validation data	4	Male	3.62	-0.105016	40	0.6	no	Admitted	4.59028	yes	yes	no	no	no	no	no	yes	yes	yes	no	no	Neither	yes	yes	CPAP, BiPAP, high flow nasal cannulae	yes	143	95	37	36.5	-38.9189	-159.744	27.5	0
834	Derivation data	4	Female	2.8	-0.0537752	37	1.9	no	Admitted	0.00972222	no	no	no	no	no	no	no	yes	no	no	yes	no	Neither	no	no	None	yes	150	96	31	37.1	5.24097	21.5544	28.5	0
835	Derivation data	16	Male	2.8	-0.0537752	36	4.2	no	Admitted	0.0902778	yes	no	no	no	no	no	no	yes	no	yes	no	no	Reduced/no movement	no	no	Oxygen supplementation	yes	133	96	60	37.2	12.6711	52.1292	29	0
836	Derivation data	9	Male	1.48	0.275211	32	0.3	no	Hospitalised since birth	2.96875	yes	no	no	no	no	no	no	no	no	no	no	no	Neither	yes	no	Oxygen supplementation	yes	153	98		36.6	-31.609	-129.784	28.5	0
837	Derivation data	13	Male	1.938	0.0849255	34	1.3	no	Admitted	0.166667	no	no	no	no	no	no	no	no	no	no	yes	no	Lethargy only	no	no	None	yes	154	94	56	36.8	-16.929	-69.5545	28.5	0
838	Validation data	6	Female	1.21	0.501687	33	2	yes	Hospitalised since birth	20.7451	no	no	no	no	no	no	no	no	yes	no	no	yes	Neither	yes	no	None	yes	144	100	27	36.7	-24.2789	-99.7195	29	0
839	Validation data	12	Male	3.1	-0.077268	37	0.1	no	Hospitalised since birth	1.16875	yes	no	no	no	no	yes	no	yes	no	no	no	no	Lethargy only		yes	Invasive ventilation	no	149	100	45	37.5	35.0811	144.466	28.5	0
840	Derivation data	17	Female	1.01	0.79897	32	1.3	no	Hospitalised since birth	13.4868	yes	no	yes	no	no	no	no	yes	yes	no	no	no	Lethargy only	no	yes	Oxygen supplementation	yes	130	98	58	35.7	-96.6789	-395.77	29	0
841	Derivation data	17	Female	1.75	0.145204	35	0.1	no	Hospitalised since birth	0.166667	yes	no	no	no	no	no	no	yes	no	no	no	no	Lethargy only	no	no	Oxygen supplementation	yes	154	78	70	35.4	-118.009	-482.603	29	0
842	Derivation data	9	Male	3.83	-0.113155	40	0.4	yes	Hospitalised since birth	4.02778	no	no	no	no	no	no	no	no	yes	no	no	yes	Neither	yes	no	Oxygen supplementation	yes	136	92		36.6	-31.609	-129.784	28.5	0
843	Derivation data	12	Female	3.2	-0.08367	39	0.1	no	Hospitalised since birth	1.36528	yes	no	no	no	no	no	no	no	no	no	no	no	Neither	yes	yes	None	no	138	95	43	36.7	-24.2789	-99.7195	28.5	0
844	Validation data	3	Male	0.75	1.59645	29	2.3	no	Admitted	22.8819	yes	no	no	no	no	no	no	yes	yes	no	no	no	Neither	yes	yes	CPAP, BiPAP, high flow nasal cannulae	yes	151	100	62	36.9	-9.5588	-39.2863	28.5	0
845	Derivation data	17	Female	2.8	-0.0537752	40	5.2	no	Admitted	0.0875	yes	no	no	no	no	no	no	no	no	no	no	no	Neither	no	no	None	no	126	94	58	36.6	-31.609	-129.784	28.5	0
846	Derivation data	5	Female	1.3	0.41039	30	0	no	Hospitalised since birth	0.0854167	yes	no	no	no	no	no	yes	no	no	no	no	no	Lethargy only	no	yes	Invasive ventilation	yes	116	96	48	36.5	-38.9189	-159.744	4.63	1
847	Derivation data	17	Male	2.7	-0.0441521	36	4	no	Admitted	0.0493056	yes	no	no	no	no	no	no	no	no	no	no	no	Neither	no	no	None	no	180	100	32	36.6	-31.609	-129.784	28.5	0
848	Derivation data	2	Female	2.1	0.0454311	34	1	no	Hospitalised since birth	9.61736	no	no	no	no	no	no	yes	yes	yes	no	no	no	Lethargy only	no	yes	None	yes	132	100	50	36.7	-24.2789	-99.7195	27.5	0
849	Validation data	3	Male	1.42	0.314607	29	1	no	Hospitalised since birth	10.1569	yes	no	yes	no	no	no	no	no	yes	no	no	no	Lethargy only	no	yes	CPAP, BiPAP, high flow nasal cannulae	yes	155	92	62	36.4	-46.2088	-189.603	28.5	0
850	Derivation data	16	Male	2.5	-0.0213263	38	0.2	no	Admitted	0.0694444	no	no	no	no	no	no	no	yes	yes	yes	no	no	Lethargy only	no	no	None	yes	142	98	44	36.8	-16.929	-69.5545	5.79	1
851	Derivation data	16	Male	3.6	-0.104166	39	0.3	no	Admitted	0.0638889	yes	no	no	no	no	yes	no	yes	no	yes	yes	no	Reduced/no movement	no	no	Oxygen supplementation	yes	140	97	48	37.4	27.5912	113.585	28.5	0
852	Validation data	11	Male	3	-0.0702152	39	0.9	no	Admitted	0.0416667	no	no	no	no	no	no	no	yes	no	no	no	no	Neither	no	no	None	no	142	93	43	37.8	57.671	237.725	29	0
853	Derivation data	8	Male	2.948	-0.0662608	40	0	no	Hospitalised since birth	0.0381944	yes	yes	yes	no	no	no	yes	no	no	no	no	no	Neither	no	no	Invasive ventilation	yes	158	99	60	37.5	35.0811	144.466	10.5	0
854	Derivation data	19	Male	1.96	0.0789819	33	0	no	Hospitalised since birth	0.102083	yes	no	yes	yes	no	no	yes	yes	yes	yes	no	no	Neither	no	yes	Invasive ventilation	yes	144	100	55	35.9	-82.3588	-337.373	29	0
855	Derivation data	16	Male	2.3	0.00770965	38	2.9	yes	Admitted	0.0777778	no	no	no	no	no	no	no	yes	yes	yes	no	no	Reduced/no movement	no	no	None	yes	124	96	32	37.5	35.0811	144.466	29	0
856	Derivation data	12	Male	1.5	0.263118	29	2	no	Hospitalised since birth	20.066	yes	no	no	no	no	no	no	yes	yes	no	no	no	Lethargy only	yes	yes	Invasive ventilation	no	170	100	40	39.3	173.321	717.906	9.62	1
857	Derivation data	13	Male	1.1	0.64512	29	0.3	no	Hospitalised since birth	3.11181	yes	no	no	no	no	no	no	yes	yes	no	no	no	Neither	no	no	CPAP, BiPAP, high flow nasal cannulae	yes	136	92	50	36.6	-31.609	-129.784	29	0
858	Derivation data	12	Male	1.2	0.513118	29	4.1	no	Admitted	0	yes	no	no	yes	no	no	no	yes	no	yes	no	no	Reduced/no movement	yes	yes	Invasive ventilation	yes	127	70		36	-75.1689	-308.023	1.71	1
859	Derivation data	19	Male	1.01	0.79897	28	4.7	yes	Hospitalised since birth	23.6382	yes	no	no	no	no	no	no	no	no	yes	no	no	Lethargy only	no	yes	CPAP, BiPAP, high flow nasal cannulae	no	165	92	48	37.4	27.5912	113.585	29	0
860	Derivation data	9	Female	2.138	0.0374421	35	4.1	yes	Hospitalised since birth	23.6382	yes	no	no	no	no	no	no	no	no	no	no	no	Neither	yes	yes	Invasive ventilation	yes	134	93	63	36.9	-9.5588	-39.2863	18.16	1
861	Derivation data	16	Male	2.8	-0.0537752	37	1.2	no	Admitted	0.0909722	no	no	no	no	no	no	no	yes	yes	yes	yes	no	Reduced/no movement	no	no	None	yes	120	98	32	37	-2.16891	-8.91708	29	0
862	Derivation data	17	Male	3	-0.0702152	40	3.4	no	Admitted	0.0861111	yes	no	no	no	no	no	no	yes	no	no	no	no	Lethargy only	no	no	None	yes	188	95	59	37.9	65.2412	269.017	29	0
863	Derivation data	14	Male	2.024	0.06278	32	0.3	no	Hospitalised since birth	3.25	yes	no	no	no	no	no	no	no	no	no	yes	no	Neither	no	no	CPAP, BiPAP, high flow nasal cannulae	no	138	95	54	36.7	-24.2789	-99.7195	28.5	0
864	Derivation data	12	Male	3.3	-0.0894989	38	0.9	no	Admitted	0.0118056	no	no	no	no	no	no	no	yes	yes	no	no	no	Neither	no	yes	None	no	170	100	54	38.4	103.391	427.016	28.5	0
865	Derivation data	15	Female	1.4	0.328878	30	1.5	no	Hospitalised since birth	15.3215	yes	no	no	no	no	no	no	no	no	no	no	no	Neither	no	yes	Oxygen supplementation	no	173	98		38.5	111.081	458.924	29	0
866	Derivation data	8	Male	1.897	0.0965589	34	0	no	Hospitalised since birth	0.133333	yes	no	yes	no	no	no	no	no	no	no	no	no	Neither	no	no	Invasive ventilation	yes	144	93	82	36.7	-24.2789	-99.7195	28.5	0
867	Derivation data	4	Male	2.73	-0.0471503	40	1.4	no	Admitted	0.0145833	no	yes	no	no	no	no	no	yes	no	no	yes	no	Neither	no	no	None	yes	147	93	50	36.7	-24.2789	-99.7195	27.5	0
868	Derivation data	17	Female	2.4	-0.00771518	40	2.6	yes	Admitted	0.0381944	yes	no	no	no	no	no	no	no	no	no	no	no	Neither	no	no	None	no	189	96	64	36.7	-24.2789	-99.7195	29	0
869	Validation data	4	Male	4.21	-0.124906	39	0.1	no	Hospitalised since birth	1.03542	no	no	no	no	no	no	no	yes	no	no	no	no	Neither	no	no	None	yes	146	96	38	37.5	35.0811	144.466	28.5	0
870	Derivation data	18	Female	1.22	0.490536	32	0.4	no	Hospitalised since birth	3.61458	yes	no	yes	yes	no	no	no	yes	no	no	no	no	Neither	yes	no	Invasive ventilation	yes	190	93	31	37.8	57.671	237.725	27.5	0
871	Derivation data	15	Female	1.56	0.229588	30	1.2	no	Hospitalised since birth	12.5146	no	no	no	no	no	no	yes	no	no	no	no	no	Lethargy only	no	yes	None	yes	136	94	43	36.8	-16.929	-69.5545	29	0
872	Derivation data	4	Male	3.5	-0.0996936	40	0.6	no	Admitted	0.0486111	no	no	no	no	no	no	no	no	no	no	no	no	Neither	no	no	None	yes	155	95	37	36.7	-24.2789	-99.7195	28.5	0
873	Derivation data	9	Male	1.88	0.101607	31	0.6	no	Admitted	5.77083	yes	no	no	no	no	no	no	yes	no	no	no	no	Neither	yes	yes	Invasive ventilation	yes	169	99	48	36.6	-31.609	-129.784	28.5	0
874	Derivation data	3	Female	2.49	-0.0200386	36	2.5	no	Admitted	0	yes	no	no	no	no	no	no	no	yes	no	no	no	Lethargy only	no	yes	Oxygen supplementation	yes	179	100	54	37	-2.16891	-8.91708	28.5	0
875	Validation data	7	Male	2.96	-0.0671919	40	0	no	Hospitalised since birth	0.321528	no	no	no	no	no	no	no	no	no	yes	no	no	Neither	no	no	None	yes	142	96	43	36.6	-31.609	-129.784	27.5	0
876	Derivation data	2	Female	1.31	0.40139	33	0.7	no	Hospitalised since birth	7.19514	no	no	no	no	no	no	yes	no	yes	yes	no	no	Reduced/no movement	yes	yes	CPAP, BiPAP, high flow nasal cannulae	yes	182	97	42	36.7	-24.2789	-99.7195	27.5	0
877	Derivation data	7	Male	3.33	-0.091146	40	0	no	Hospitalised since birth	0.59375	no	no	no	no	yes	no	no	no	no	no	no	no	Neither	no	no	None	yes	140	95	51	36.5	-38.9189	-159.744	27.5	0
878	Derivation data	9	Female	3.95	-0.117234	38	0.5	yes	Hospitalised since birth	5.16667	yes	no	yes	no	no	no	no	yes	yes	yes	no	yes	Neither	no	yes	Invasive ventilation	yes	154	92	50	36.7	-24.2789	-99.7195	28.5	0
879	Derivation data	17	Female	3.4	-0.0948211	40	0	no	Hospitalised since birth	0.243056	yes	no	no	no	yes	yes	yes	yes	no	no	no	no	Neither	yes	no	Oxygen supplementation	yes	169	91	80	38.3	95.721	395.21	28.5	0
880	Derivation data	12	Female	1.8	0.127316	35	0.3	no	Hospitalised since birth	3.22847	yes	yes	yes	no	no	no	yes	yes	no	no	no	no	Neither		yes	Invasive ventilation	yes	122	100	46	37	-2.16891	-8.91708	28.5	0
881	Validation data	1	Male	1.32	0.392595	29	0.8	no	Hospitalised since birth	7.32986	yes	no	yes	no	no	no	yes	no	yes	yes	no	no	Reduced/no movement	no	yes	Oxygen supplementation	yes	179	99		37.8	57.671	237.725	27.5	0
882	Derivation data	16	Male	2.1	0.0454311	35	3.6	no	Admitted	0.05	no	no	no	no	no	no	yes	yes	yes	yes	no	no	Reduced/no movement	no	no	None	yes	144	98	48	36.8	-16.929	-69.5545	29	0
883	Validation data	13	Female	1.24	0.469038	34	0.7	no	Hospitalised since birth	7.67361	no	no	no	no	no	no	no	yes	yes	no	yes	no	Neither	yes	no	None	yes	168	96	62	36.6	-31.609	-129.784	7.54	1
884	Derivation data	8	Male	2.764	-0.050431	38	0	no	Hospitalised since birth	0.0944444	no	no	no	no	no	no	no	no	no	no	no	no	Neither	no	no	None	no	152	100	59	38.2	88.0711	363.508	28.5	0
885	Derivation data	14	Male	1.25	0.458674	31	0.1	no	Hospitalised since birth	0.784722	yes	yes	no	no	no	no	no	no	no	no	no	no	Neither	no	yes	Oxygen supplementation	yes	148	97	54	36.6	-31.609	-129.784	28.5	0
886	Derivation data	7	Female	3.38	-0.0937943	39	0.1	no	Hospitalised since birth	0.971528	no	yes	no	no	no	no	no	no	no	no	yes	no	Neither	no	no	None	yes	138	97	45	36.8	-16.929	-69.5545	27.5	0
887	Derivation data	8	Female	2.842	-0.0575174	35	0	no	Hospitalised since birth	0.0506944	yes	no	no	no	no	no	no	no	no	no	no	no	Neither	no	no	Oxygen supplementation	yes	153	99	65	37.6	42.591	175.449	29	0
888	Derivation data	13	Male	3.206	-0.0840352	40	0.3	no	Hospitalised since birth	2.74167	yes	no	no	no	no	no	yes	yes	yes	no	no	yes	Neither	yes	no	Oxygen supplementation	no	146	92	90	37	-2.16891	-8.91708	27.5	0
889	Validation data	13	Male	0.816	1.3205	26	0.4	no	Hospitalised since birth	4.13194	yes	yes	no	no	no	no	no	yes	no	no	yes	no	Lethargy only	yes	no	Invasive ventilation	yes	170	96	58	36.6	-31.609	-129.784	5.67	1
890	Derivation data	5	Male	3.33	-0.091146	39	0.8	no	Hospitalised since birth	8.00278	yes	no	no	no	no	no	no	yes	yes	no	no	no	Lethargy only	yes	no	CPAP, BiPAP, high flow nasal cannulae	no	148	96	86	36.6	-31.609	-129.784	28.5	0
891	Derivation data	14	Male	2.728	-0.0469535	37	1.5	no	Admitted	0.0138889	no	no	no	no	no	no	no	no	no	no	no	no	Lethargy only	no	no	None	no	152	91		36.9	-9.5588	-39.2863	29	0
892	Derivation data	2	Male	1.39	0.336245	30	2.1	no	Hospitalised since birth	20.7382	yes	no	no	no	no	no	yes	yes	yes	no	no	no	Lethargy only	no	yes	CPAP, BiPAP, high flow nasal cannulae	yes	150	96	44	37.3	20.121	82.8053	27.5	0
893	Validation data	8	Male	2.434	-0.0125316	32	0	no	Hospitalised since birth	0.0166667	yes	yes	no	no	no	no	no	no	no	no	no	no	Neither	no	no	Invasive ventilation	yes	159	99	60	37.1	5.24097	21.5544	27.5	0
894	Validation data	7	Male	1.42	0.314607	29	0	no	Hospitalised since birth	0.0409722	yes	no	no	yes	no	no	no	no	no	yes	no	no	Neither	no	no	Invasive ventilation	yes	138	87	41	36.5	-38.9189	-159.744	27.5	0
895	Derivation data	10	Female	2.1	0.0454311	38	2.1	no	Admitted	0.284722	no	no	no	no	no	yes	no	yes	no	no	no	no	Neither	no	yes	None	yes	120	95	40	36.5	-38.9189	-159.744	27.5	0
896	Derivation data	13	Male	0.686	1.94364	25	0.1	no	Hospitalised since birth	1.30347	yes	no	no	no	no	no	yes	yes	no	no	yes	no	Neither	yes	no	Invasive ventilation	yes	144	91	52	36.6	-31.609	-129.784	16.06	1
897	Derivation data	14	Female	1.8	0.127316	28	0.1	no	Hospitalised since birth	0.75	yes	no	no	yes	no	no	no	no	no	yes	no	no	Neither	no	no	CPAP, BiPAP, high flow nasal cannulae	yes	138	96		36.7	-24.2789	-99.7195	8.13	1
898	Derivation data	12	Male	3.3	-0.0894989	38	0.9	no	Hospitalised since birth	9.45694	no	no	no	no	no	yes	no	no	no	no	no	no	Lethargy only		yes	None	no	156	94	35	37.3	20.121	82.8053	28.5	0
899	Derivation data	13	Male	2.75	-0.0490949	40	1.2	no	Hospitalised since birth	11.8125	yes	no	no	no	no	no	no	yes	no	no	no	no	Neither	no	no	CPAP, BiPAP, high flow nasal cannulae	yes	158	93	52	37	-2.16891	-8.91708	27.5	0
900	Derivation data	4	Male	3.4	-0.0948211	37	1.9	no	Admitted	0.0791667	no	no	no	no	no	no	no	yes	yes	no	yes	no	Neither		no	None	no	157	92	47	36.7	-24.2789	-99.7195	28.5	0
901	Derivation data	16	Male	3.7	-0.10828	36	1.8	no	Admitted	0.0659722	yes	no	no	no	no	no	no	yes	no	yes	no	no	Reduced/no movement	no	no	Oxygen supplementation	yes	133	98	40	37.4	27.5912	113.585	29	0
902	Derivation data	13	Male	3.5	-0.0996936	40	2.6	yes	Admitted	9.82292	no	no	no	no	yes	no	no	no	no	no	no	no	Neither	yes	no	None	no	158		54	37.4	27.5912	113.585	27.5	0
903	Derivation data	14	Male	2.86	-0.0590709	40	0.4	no	Hospitalised since birth	3.85417	no	no	no	no	yes	no	no	no	no	no	no	no	Neither	no	no	None	no	140	94		36.8	-16.929	-69.5545	28.5	0
904	Derivation data	10	Male			39	2.7	no	Admitted	0.0673611	yes	no	no	no	yes	no	no	no	no	no	no	no	Neither	no	no	None	no	140	99	56	36.7	-24.2789	-99.7195	28.5	0
905	Derivation data	3	Male	1.31	0.40139	28	2.3	no	Hospitalised since birth	23.6382	yes	no	yes	no	no	yes	no	yes	yes	no	no	no	Reduced/no movement	no	yes	Invasive ventilation	yes	171	90	70	36.4	-46.2088	-189.603	29	0
906	Derivation data	8	Male	3.556	-0.102244	39	0.2	no	Hospitalised since birth	1.53681	no	no	no	no	no	no	no	no	no	no	yes	no	Neither	no	no	None	no	154	95	60	38.3	95.721	395.21	27.5	0
907	Derivation data	17	Male	1.15	0.574817	37	5.2	no	Admitted	0.0361111	yes	no	no	no	yes	no	no	yes	no	no	no	no	Neither	no	no	Oxygen supplementation	no	176	94	74	36.4	-46.2088	-189.603	29	0
908	Derivation data	11	Male	3.4	-0.0948211	38	1.3	no	Admitted	0.0631944	no	no	no	no	no	no	no	no	yes	no	yes	no	Neither	no	no	None	yes	152	94	52	38.7	126.521	523.051	29	0
909	Derivation data	4	Female	3.45	-0.0973103	40	0.8	no	Admitted	0.00625	no	no	no	no	no	no	no	no	no	no	yes	no	Neither	no	no	None	yes	167	94	52	37.3	20.121	82.8053	27.5	0
910	Derivation data	16	Male	2.7	-0.0441521	38	1.6	no	Admitted	0.0208333	no	no	no	no	yes	no	no	yes	no	no	no	no	Neither	no	no	None	yes	126	99	34	36.9	-9.5588	-39.2863	29	0
911	Derivation data	11	Male	1.5	0.263118	30	0.1	no	Hospitalised since birth	0.358333	yes	no	no	yes	no	no	no	yes	no	no	yes	no	Neither	no	yes	Invasive ventilation	yes	129	92	38	36.5	-38.9189	-159.744	29	0
912	Derivation data	15	Male	2.94	-0.0656337	40	0	no	Hospitalised since birth	0.131944	yes	no	no	no	no	no	no	no	no	no	no	no	Neither	no	yes	Invasive ventilation	yes	135	96	70	36.8	-16.929	-69.5545	29	0
913	Validation data	14	Male	2.63	-0.0367528	38	0.2	no	Hospitalised since birth	2.37847	no	no	no	no	no	no	yes	no	no	no	no	no	Lethargy only	no	no	None	no				37	-2.16891	-8.91708	28.5	0
914	Derivation data	9	Male	1.425	0.311133	30	0.8	no	Hospitalised since birth	8.15208	no	no	no	no	no	no	no	no	yes	no	no	yes	Lethargy only	no	yes	Oxygen supplementation	yes	193	86	48	37.1	5.24097	21.5544	27.5	0
915	Derivation data	14	Male	0.89	1.08114	25	0	no	Hospitalised since birth	0.173611	yes	yes	no	no	no	no	no	no	no	no	no	no	Neither	no	yes	Invasive ventilation	yes	156	93		36.9	-9.5588	-39.2863	4.13	1
916	Derivation data	11	Male	3.4	-0.0948211	40	1.8	no	Admitted	0	no	no	no	no	no	no	no	no	no	no	no	no	Neither	no	no	None	no		94		37	-2.16891	-8.91708	29	0
917	Validation data	5	Male	1.12	0.615868	33	1.3	no	Hospitalised since birth	13.6319	yes	no	no	no	no	no	no	yes	no	no	no	no	Reduced/no movement	no	yes	Invasive ventilation	yes	158	96	58	36.8	-16.929	-69.5545	28.5	0
918	Validation data	11	Male	2.8	-0.0537752	37	2.1	no	Admitted	0.4375	yes	no	no	no	no	no	no	no	no	no	no	no	Neither	no	no	Oxygen supplementation	yes	148	90	54	37	-2.16891	-8.91708	29	0
919	Derivation data	11	Male	1.02	0.779843	26	3.4	no	Hospitalised since birth	23.6382	yes	no	no	no	no	no	no	yes	no	no	no	no	Neither	no	yes	None	yes	152	90	30	37.4	27.5912	113.585	29	0
920	Validation data	17	Male	1.2	0.513118	31	1.6	no	Admitted	6.53125	yes	no	no	no	no	no	no	no	yes	yes	no	no	Lethargy only	yes	yes	None	yes	171	99	65	37.6	42.591	175.449	29	0
921	Derivation data	17	Male	2.79	-0.0528593	38	0	no	Hospitalised since birth	0.222222	yes	no	yes	yes	no	no	yes	yes	no	no	no	no	Reduced/no movement	no	yes	Oxygen supplementation	yes	138	71	66	39.3	173.321	717.906	0.57	1
922	Derivation data	16	Male	3.4	-0.0948211	40	0.2	no	Admitted	0.0590278	yes	yes	no	no	no	no	no	yes	no	no	no	no	Neither	no	no	Oxygen supplementation	yes	104	92	64	36.9	-9.5588	-39.2863	29	0
923	Derivation data	15	Male	1.46	0.287805	27	1.9	no	Hospitalised since birth	18.909	no	no	no	no	no	no	no	yes	no	no	no	no	Lethargy only	no	yes	None	yes	147	98		36.7	-24.2789	-99.7195	29	0
924	Derivation data	10	Male	3.47	-0.098276	39	1.1	no	Admitted	0.0305556	yes	yes	no	no	no	no	no	yes	no	no	no	no	Neither	no	yes	Oxygen supplementation	yes	160	93	72	39	149.831	620.014	29	0
925	Derivation data	5	Female	1.13	0.60182	29	0.7	no	Hospitalised since birth	6.94583	yes	no	yes	no	no	no	yes	no	no	no	no	no	Lethargy only	no	yes	Invasive ventilation	no	164	90	78	36.4	-46.2088	-189.603	28.5	0
926	Derivation data	10	Male	3.6	-0.104166	40	0.1	no	Admitted	0.0104167	yes	no	no	no	no	no	no	yes	yes	no	no	yes	Lethargy only	no	yes	None	yes	147	94	70	38	72.8311	300.411	28.5	0
927	Derivation data	4	Female	2.39	-0.00625932	34	0.2	no	Hospitalised since birth	2.16458	yes	no	no	no	yes	no	no	no	no	no	no	yes	Neither	no	yes	CPAP, BiPAP, high flow nasal cannulae	yes	151	96	41	36.3	-53.479	-219.362	28.5	0
928	Validation data	11	Female	3.32	-0.0906019	39	0	no	Hospitalised since birth	0.0958333	yes	yes	no	yes	no	no	no	yes	no	yes	no	no	Reduced/no movement	no	yes	Invasive ventilation	yes	149	92	40	37	-2.16891	-8.91708	29	0
929	Derivation data	3	Female	0.785	1.44146	26	1.7	no	Hospitalised since birth	17.2188	yes	yes	yes	no	no	no	no	yes	no	no	no	no	Reduced/no movement	no	yes	CPAP, BiPAP, high flow nasal cannulae	yes	152	96	68	37.4	27.5912	113.585	29	0
930	Derivation data	5	Male	1.3	0.41039	34	1.3	no	Hospitalised since birth	12.9944	no	no	no	no	no	no	no	yes	yes	no	no	no	Neither	no	no	None	no	148	94	56	36.7	-24.2789	-99.7195	28.5	0
931	Derivation data	15	Female	0.82	1.30588	26	0.8	no	Hospitalised since birth	8.12083	yes	no	yes	no	no	no	yes	yes	no	yes	no	yes	Reduced/no movement	yes	yes	Invasive ventilation	yes	168	92	73	36.6	-31.609	-129.784	12.72	1
932	Derivation data	15	Female	1.2	0.513118	30	2.6	no	Hospitalised since birth	23.6382	yes	no	yes	no	no	no	yes	yes	no	yes	no	no	Reduced/no movement	no	yes	Invasive ventilation	yes	202	94	30	37	-2.16891	-8.91708	2.65	1
933	Derivation data	2	Male	3.155	-0.0808644	40	0.1	no	Hospitalised since birth	0.929167	yes	yes	no	no	yes	no	no	no	no	no	no	no	Lethargy only	no	yes	CPAP, BiPAP, high flow nasal cannulae	yes	106	97	56	37.1	5.24097	21.5544	27.5	0
934	Derivation data	2	Male	1.705	0.162668	36	0	no	Hospitalised since birth	0.120833	yes	no	no	no	no	no	no	no	no	no	no	no	Lethargy only	no	yes	CPAP, BiPAP, high flow nasal cannulae	yes	143	96	48	36.6	-31.609	-129.784	28.5	0
935	Derivation data	12	Female	3	-0.0702152	38	2.3	no	Admitted	0.0236111	yes	no	no	no	no	no	no	no	no	no	no	no	Neither	no	no	None	no	142	98	41	37	-2.16891	-8.91708	28.5	0
936	Derivation data	10	Male	3.5	-0.0996936	37	0.3	no	Admitted	0.00347222	no	no	no	no	yes	no	no	no	no	no	no	no	Neither	no	no	None	no	150	95	48	38.2	88.0711	363.508	29	0
937	Derivation data	11	Male	4.21	-0.124906	40	0	no	Hospitalised since birth	0.1875	yes	yes	no	yes	yes	no	no	yes	no	yes	no	no	Neither	no	yes	Invasive ventilation	yes	136	92		36.4	-46.2088	-189.603	29	0
938	Derivation data	5	Male	2.16	0.0330084	38	1.4	no	Admitted	0	no	no	no	no	no	no	no	yes	no	no	no	no	Lethargy only	no	no	None	yes	102	91	50	36.4	-46.2088	-189.603	27.5	0
939	Derivation data	15	Female	0.85	1.20276	27	0.3	no	Hospitalised since birth	3.25486	yes	no	no	no	no	no	yes	no	no	no	yes	no	Lethargy only	no	yes	CPAP, BiPAP, high flow nasal cannulae	yes	168	99	60	36.8	-16.929	-69.5545	27.5	0
940	Derivation data	7	Female	3.67	-0.107081	39	0.1	no	Hospitalised since birth	1.07708	no	yes	no	no	no	no	no	no	no	no	no	no	Neither	no	no	None	yes	127	100	40	36.6	-31.609	-129.784	27.5	0
941	Derivation data	5	Male	3.25	-0.0866517	38	2.2	no	Admitted	0.5	yes	no	yes	no	no	no	no	yes	yes	no	yes	no	Lethargy only	no	no	Invasive ventilation	yes	170	96	46	36.4	-46.2088	-189.603	19.02	1
942	Derivation data	3	Male	1.29	0.419599	30	1	no	Admitted	10.0625	yes	no	no	no	no	no	no	yes	yes	no	no	no	Lethargy only	no	yes	Oxygen supplementation	yes	187	97	64	37.6	42.591	175.449	28.5	0
943	Validation data	3	Female	2.66	-0.0399955	36	0.4	yes	Hospitalised since birth	3.91667	yes	no	no	no	no	no	no	no	no	no	no	no	Reduced/no movement	yes	yes	CPAP, BiPAP, high flow nasal cannulae	yes	141	99	50	36.8	-16.929	-69.5545	28.5	0
944	Derivation data	12	Female	2.5	-0.0213263	40	0.1	no	Admitted	0.00347222	yes	no	yes	no	yes	no	no	yes	no	no	yes	no	Neither		yes	Invasive ventilation	no	150	95	62	37.2	12.6711	52.1292	28.5	0
945	Derivation data	10	Female	3.5	-0.0996936	39	1.6	no	Admitted	0.0347222	yes	no	no	no	no	no	no	yes	no	no	no	no	Neither	no	yes	CPAP, BiPAP, high flow nasal cannulae	yes	139	83	52	36.3	-53.479	-219.362	28.5	0
946	Derivation data	8	Male	2.964	-0.0674997	38	0	no	Hospitalised since birth	0.0256944	yes	no	no	yes	no	no	no	no	no	no	no	no	Neither	no	no	Invasive ventilation	yes	176	99	60	37.3	20.121	82.8053	27.5	0
947	Derivation data	3	Male	2.48	-0.0187352	36	0.5	no	Hospitalised since birth	5.04167	no	no	no	no	no	no	no	no	no	no	no	no	Neither	no	no	None	no	178	100	60	36	-75.1689	-308.023	29	0
948	Derivation data	5	Female	2.5	-0.0213263	39	0.5	no	Hospitalised since birth	5.89444	yes	no	no	no	no	no	yes	no	yes	yes	no	no	Neither	yes	no	Invasive ventilation	yes	140	98	42	36.2	-60.7289	-249.017	1.52	1
949	Derivation data	17	Male	3.095	-0.0769315	40	1.5	no	Admitted	0.0534722	no	no	no	no	yes	no	no	yes	no	no	no	no	Neither	no	no	None	no	137	98	50	37.7	50.1211	206.536	29	0
950	Validation data	10	Female	4.21	-0.124906	39	0.2	no	Admitted	0.0104167	yes	yes	no	no	no	no	no	yes	no	no	no	no	Neither	no	yes	Oxygen supplementation	yes	140	86	50	37.8	57.671	237.725	0.97	1
951	Derivation data	7	Female	2.9	-0.0624202	40	0.2	no	Hospitalised since birth	2.01944	no	no	no	no	no	no	no	no	no	yes	no	no	Neither	no	no	None	yes	152	95	48	37.7	50.1211	206.536	27.5	0
952	Validation data	19	Male	3.04	-0.0731199	40	2.5	yes	Hospitalised since birth	23.6382	yes	no	no	no	yes	no	no	yes	yes	no	no	yes	Neither	no	yes	Invasive ventilation	yes	160	100	66	38.1	80.441	331.907	28.5	0
953	Derivation data	2	Male	3.08	-0.0759122	38	2.2	no	Admitted	0.0347222	no	no	no	no	yes	no	no	yes	yes	yes	no	no	Neither	no	yes	None	yes	160	100	52	37.9	65.2412	269.017	28.5	0
954	Derivation data	17	Male	1.8	0.127316	39	0.1	no	Admitted	0.01875	yes	no	no	no	no	no	no	yes	no	yes	no	no	Neither	no	no	None	yes	164	98	55	38.6	118.791	490.936	28.5	0
955	Derivation data	17	Female	1.7	0.164694	36	0	no	Hospitalised since birth	0.131944	yes	no	no	no	no	no	no	yes	no	no	no	no	Neither	no	no	Oxygen supplementation	yes	149	74	66	35	-146.169	-596.962	28.5	0
956	Derivation data	7	Female	3.29	-0.0889398	40	0	no	Hospitalised since birth	0.0604167	yes	no	no	yes	yes	no	no	no	no	yes	no	no	Neither	no	no	Oxygen supplementation	yes	143	94	45	36.7	-24.2789	-99.7195	28.5	0
957	Derivation data	4	Female	3.61	-0.104593	39	0	no	Hospitalised since birth	0.134722	yes	no	no	no	no	no	yes	yes	no	no	no	no	Neither	no	no	None	yes	140	92	49	36.5	-38.9189	-159.744	29	0
958	Derivation data	10	Male	3.8	-0.112074	39	0.3	no	Admitted	0.0375	no	no	no	no	no	no	no	yes	no	no	yes	no	Neither	no	no	None	no	145	100	50	37.6	42.591	175.449	29	0
959	Derivation data	13	Male	0.948	0.931387	28	0.2	no	Hospitalised since birth	1.78194	yes	no	no	no	no	no	no	yes	no	no	no	no	Lethargy only	no	no	CPAP, BiPAP, high flow nasal cannulae	yes	146	91	60	36.6	-31.609	-129.784	27.5	0
960	Derivation data	7	Female	1.66	0.181571	32	0.2	no	Hospitalised since birth	1.55486	yes	no	no	no	no	no	no	yes	no	yes	no	no	Reduced/no movement	no	yes	Invasive ventilation	yes	145	94	46	36.7	-24.2789	-99.7195	27.5	0
961	Derivation data	11	Male	3.2	-0.08367	40	1.3	no	Admitted	0.0291667	no	no	no	no	no	no	no	no	no	no	no	no	Neither	no	no	None	no	145		48	37.2	12.6711	52.1292	28.5	0
962	Derivation data	16	Male	2.6	-0.0333973	39	0.3	no	Admitted	0.0972222	no	no	no	no	no	no	no	yes	no	yes	no	no	Reduced/no movement	no	no	Oxygen supplementation	yes	120	94	48	36.9	-9.5588	-39.2863	29	0
963	Derivation data	11	Female	3.45	-0.0973103	39	1.7	no	Admitted	0	no	no	no	no	no	no	no	no	yes	no	no	no	Neither	no	no	None	yes	136	93	43	37.9	65.2412	269.017	29	0
964	Derivation data	12	Female	0.95	0.926707	28	3.5	no	Hospitalised since birth	23.6382	yes	no	yes	no	no	no	no	yes	yes	no	no	no	Lethargy only	no	no	Invasive ventilation	no	190	100	67	37	-2.16891	-8.91708	28.5	0
965	Derivation data	11	Male	3.3	-0.0894989	39	1.3	yes	Admitted	0.0631944	no	no	no	no	no	no	no	yes	yes	no	no	no	Neither	no	yes	None	yes	146	97	50	37.6	42.591	175.449	29	0
966	Derivation data	10	Male	3.8	-0.112074	39	3.4	no	Admitted	0.05	yes	yes	no	no	yes	yes	no	no	no	no	no	no	Neither	no	no	Oxygen supplementation	no	193	99	66	39.4	181.191	750.744	27.5	0
967	Derivation data	17	Female	2.1	0.0454311	37	5.2	no	Admitted	0.0708333	no	no	no	no	no	no	no	no	no	no	no	no	Lethargy only	no	no	None	no	194	100	42	39.3	173.321	717.906	29	0
968	Derivation data	7	Male	1.23	0.479656	31	2.4	yes	Hospitalised since birth	23.6382	no	no	no	no	no	no	no	no	yes	yes	no	no	Neither	yes	no	None	yes	185	94	60	36.8	-16.929	-69.5545	27.5	0
969	Derivation data	14	Male	1.91	0.092789	31	0.1	no	Hospitalised since birth	0.447917	yes	yes	no	no	no	no	no	no	no	no	no	no	Neither	no	yes	CPAP, BiPAP, high flow nasal cannulae	no	164	90	56	36	-75.1689	-308.023	27.5	0
970	Derivation data	7	Female	3.39	-0.09431	40	0.1	no	Hospitalised since birth	0.525	yes	no	no	no	no	no	no	no	no	no	no	no	Neither	no	no	None	yes	138	97	40	36.6	-31.609	-129.784	27.5	0
971	Derivation data	12	Male	2.1	0.0454311	35	0.6	no	Hospitalised since birth	6.15694	no	no	no	no	no	no	no	yes	no	no	yes	no	Neither	yes	yes	None	no	140	99	50	38	72.8311	300.411	29	0
972	Derivation data	3	Male	2.61	-0.0345287	37	0	no	Hospitalised since birth	0.227083	no	no	no	no	yes	no	no	no	no	no	yes	no	Neither	no	no	None	yes	114	100	48	36.3	-53.479	-219.362	28.5	0
973	Derivation data	2	Male	1.45	0.294298	30	1.7	no	Hospitalised since birth	17.3028	yes	no	no	yes	no	no	yes	yes	yes	yes	yes	no	Lethargy only	no	yes	CPAP, BiPAP, high flow nasal cannulae	no	150	93	48	37	-2.16891	-8.91708	27.5	0
974	Derivation data	14	Male	2.664	-0.0404196	39	0.2	no	Hospitalised since birth	2.35417	yes	no	no	no	no	no	no	no	no	yes	no	no	Neither	no	no	Invasive ventilation	yes	150	92	52	37	-2.16891	-8.91708	28.5	0
975	Derivation data	12	Female	2.4	-0.00771518	38	1.2	no	Hospitalised since birth	11.5319	no	no	no	no	no	no	no	yes	yes	no	no	no	Neither	yes	yes	None	yes	145	97	44	37	-2.16891	-8.91708	27.5	0
976	Derivation data	6	Female	3.26	-0.0872317	39	1.9	no	Hospitalised since birth	19.2833	no	no	no	no	no	no	no	no	no	no	no	no	Neither	no	no	None	yes	168	97	39	36.9	-9.5588	-39.2863	28.5	0
977	Derivation data	3	Male	3.03	-0.0724045	40	1.3	no	Admitted	0	no	no	no	no	yes	no	no	yes	no	no	no	yes	Neither	no	no	None	no	199		60	39	149.831	620.014	9.5	0
978	Derivation data	17	Male	2.8	-0.0537752	38	0.1	no	Hospitalised since birth	0.909722	yes	no	no	no	no	no	no	no	no	no	no	no	Neither	no	no	None	no	169	93	56	38.9	142.041	587.59	28.5	0
979	Derivation data	13	Female	1.702	0.163882	32	0	no	Hospitalised since birth	0.126389	yes	no	no	no	no	no	no	yes	no	no	no	yes	Lethargy only	no	no	CPAP, BiPAP, high flow nasal cannulae	yes	160	93	70	37.4	27.5912	113.585	28.5	0
980	Derivation data	2	Female	3.885	-0.115071	38	0	no	Hospitalised since birth	0.0736111	yes	no	no	no	yes	no	no	no	yes	no	no	no	Neither	no	yes	Oxygen supplementation	yes	144	100	62	37.9	65.2412	269.017	27.5	0
981	Derivation data	4	Female	3.31	-0.0900529	40	0.1	no	Hospitalised since birth	1.31736	no	no	no	no	no	no	no	yes	no	no	no	no	Neither	no	no	None	yes	142	97	41	36.8	-16.929	-69.5545	28.5	0
982	Derivation data	3	Male	1.41	0.321667	31	0	no	Hospitalised since birth	0.00972222	yes	no	yes	no	no	no	no	yes	yes	no	yes	yes	Neither	no	yes	CPAP, BiPAP, high flow nasal cannulae	yes	124	94	68	36.5	-38.9189	-159.744	28.5	0
983	Derivation data	16	Female	2.5	-0.0213263	40	0.3	no	Admitted	0.0625	yes	no	no	no	no	no	no	yes	no	no	no	yes	Neither	no	no	Oxygen supplementation	yes	130	91	38	36.9	-9.5588	-39.2863	29	0
984	Derivation data	14	Female	0.8	1.38117	26	0.1	no	Hospitalised since birth	0.309028	yes	no	yes	yes	no	no	no	no	no	no	no	no	Neither	no	yes	Invasive ventilation	yes	147	93	56	36.8	-16.929	-69.5545	27.5	0
985	Derivation data	9	Female	1.27	0.438675	31	0.3	no	Hospitalised since birth	3.125	yes	no	no	no	no	no	no	no	yes	no	yes	no	Neither	yes	yes	None	yes	168	92		37	-2.16891	-8.91708	29	0
986	Validation data	10	Male	3.5	-0.0996936	39	1.2	no	Admitted	0.111111	yes	no	no	no	no	no	no	yes	no	no	no	no	Neither	no	no	Oxygen supplementation	no	102	96	83	37.8	57.671	237.725	28.5	0
987	Derivation data	15	Male	2.1	0.0454311	33	0.8	no	Hospitalised since birth	7.98819	yes	yes	no	yes	no	no	no	no	no	yes	no	no	Neither	no	yes	CPAP, BiPAP, high flow nasal cannulae	yes	147	61	48	36.8	-16.929	-69.5545	28.5	0
988	Derivation data	5	Male	1.55	0.234907	31	1.3	no	Hospitalised since birth	12.9444	yes	no	yes	no	no	no	no	no	yes	no	no	no	Lethargy only	no	no	Invasive ventilation	no	170	98	52	36.5	-38.9189	-159.744	5.46	1
989	Derivation data	9	Male	2.57	-0.0299235	38	0.3	yes	Hospitalised since birth	2.68403	no	no	no	no	no	no	yes	no	no	no	no	no	Neither	yes	yes	Invasive ventilation	yes	180	96	35	36.7	-24.2789	-99.7195	29	0
990	Derivation data	2	Male	2.34	0.00130213	34	0.1	yes	Hospitalised since birth	0.111111	yes	yes	no	no	no	no	yes	no	no	no	no	no	Lethargy only	no	yes	CPAP, BiPAP, high flow nasal cannulae	yes	150	95	68	37.2	12.6711	52.1292	27.5	0
991	Derivation data	13	Female	0.84	1.23591	31	2.9	no	Hospitalised since birth	23.6382	yes	yes	yes	yes	no	no	no	yes	no	yes	no	no	Reduced/no movement	yes	no	Invasive ventilation	yes	180	92	54	36.8	-16.929	-69.5545	28.5	0
992	Derivation data	19	Female	0.686	1.94364	26	4.9	no	Hospitalised since birth	23.6382	yes	no	yes	yes	no	yes	yes	yes	yes	yes	no	no	Reduced/no movement	no	yes	Invasive ventilation	yes	154	96	48	36.6	-31.609	-129.784	3.13	1
993	Derivation data	13	Female	2.714	-0.0455636	38	0.1	no	Hospitalised since birth	0.783333	yes	no	no	no	no	no	no	no	no	no	no	no	Neither	no	no	Oxygen supplementation	no	160	96	86	36.8	-16.929	-69.5545	28.5	0
994	Derivation data	2	Female	1.63	0.195052	35	0	no	Hospitalised since birth	0.0833333	yes	yes	no	no	no	no	yes	no	no	no	no	no	Lethargy only	no	yes	CPAP, BiPAP, high flow nasal cannulae	yes	144	100	59	36.8	-16.929	-69.5545	28.5	0
995	Derivation data	10	Female	2.4	-0.00771518	36	1	no	Admitted	0.0104167	yes	no	yes	no	no	no	yes	no	no	no	no	yes	Neither	no	no	Oxygen supplementation	no	134	90	48	37.9	65.2412	269.017	28.5	0
996	Validation data	17	Female	3.2	-0.08367	39	0.1	yes	Admitted	0.00694444	no	no	no	no	no	no	no	no	no	no	no	no	Neither	no	no	None	no	122	99	58	37.1	5.24097	21.5544	29	0
997	Derivation data	7	Male	3.93	-0.11658	40	0	no	Hospitalised since birth	0.120833	yes	no	no	no	no	no	no	no	no	no	no	no	Neither	no	no	Oxygen supplementation	yes	142	95	41	36.8	-16.929	-69.5545	27.5	0
998	Derivation data	14	Male	0.824	1.29148	29	0.4	no	Hospitalised since birth	3.40486	yes	no	no	no	no	no	no	no	no	no	no	no	Neither	no	no	CPAP, BiPAP, high flow nasal cannulae	yes	148	96	54	37	-2.16891	-8.91708	27.5	0
999	Derivation data	4	Male	2.1	0.0454311	35	0	no	Hospitalised since birth	0.1875	no	no	no	no	no	no	no	no	no	no	no	no	Reduced/no movement	no	no	None	no	135	95	38	36.4	-46.2088	-189.603	27.5	0
1000	Derivation data	6	Female	0.75	1.59645	30	5.2	yes	Admitted	2.6875	yes	no	no	no	no	no	no	no	no	no	no	no	Neither	no	yes	None	yes	148	96	42	36.1	-67.959	-278.571	28.5	0
1001	Derivation data	4	Female	3.4	-0.0948211	40	1.9	no	Admitted	0.00625	no	no	no	no	no	no	no	no	no	no	no	no	Neither	no	no	None	no	149	97	41	37.5	35.0811	144.466	27.5	0
1002	Derivation data	5	Female	1.05	0.725703	29	0.3	no	Hospitalised since birth	3.19028	yes	no	no	no	no	no	no	no	no	no	no	no	Lethargy only	yes	no	CPAP, BiPAP, high flow nasal cannulae	yes	130	94	54	36.4	-46.2088	-189.603	27.5	0
1003	Derivation data	12	Female	2.9	-0.0624202	40	1.2	no	Admitted	0.0111111	no	no	no	no	no	no	no	no	no	no	no	no	Neither	no	no	None	no	143	97	41	37	-2.16891	-8.91708	28.5	0
1004	Validation data	7	Male	3.525	-0.100847	40	0.2	no	Hospitalised since birth	1.71458	no	no	no	no	no	no	no	no	no	no	no	no	Neither	no	no	None	yes	130	97	42	36.4	-46.2088	-189.603	27.5	0
1005	Derivation data	13	Male	1.128	0.6046	30	0.6	no	Hospitalised since birth	6.54444	yes	no	no	no	no	no	no	yes	yes	no	no	no	Neither	yes	no	Invasive ventilation	yes	154	94	60	36.6	-31.609	-129.784	4.79	1
1006	Validation data	5	Female	1.33	0.383997	38	1	no	Hospitalised since birth	10.2847	no	no	no	no	no	no	no	yes	yes	yes	no	yes	Lethargy only	no	no	None	yes	144	92	52	36.9	-9.5588	-39.2863	28.5	0
1007	Derivation data	15	Female	0.93	0.974877	29	0.7	no	Hospitalised since birth	7.09375	no	no	no	no	no	no	no	yes	yes	no	no	no	Neither	yes	yes	CPAP, BiPAP, high flow nasal cannulae	yes	154	93	40	36.8	-16.929	-69.5545	29	0
1008	Derivation data	4	Female	3.06	-0.0745297	38	1	no	Admitted	0.0416667	no	no	no	no	no	no	no	yes	no	no	yes	no	Neither	no	no	None	yes	141	92	41	36.7	-24.2789	-99.7195	29	0
1009	Derivation data	17	Female	2.6	-0.0333973	39	4.1	no	Hospitalised since birth	23.6382	yes	no	no	no	no	no	no	no	no	no	no	no	Neither	yes	no	None	no	150	96	44	38	72.8311	300.411	29	0
1010	Derivation data	2	Male	1.02	0.779843	27	0.4	no	Hospitalised since birth	4.14028	no	no	no	no	no	no	no	yes	yes	no	yes	no	Neither	yes	yes	CPAP, BiPAP, high flow nasal cannulae	yes	166	100	50	37.2	12.6711	52.1292	27.5	0
1011	Derivation data	3	Male	3.4	-0.0948211	40	3	no	Hospitalised since birth	23.6382	yes	no	no	no	no	no	no	yes	yes	no	no	no	Neither	no	yes	Invasive ventilation	yes	192	97	70	36.2	-60.7289	-249.017	28.5	0
1012	Derivation data	11	Male	2.27	0.0127392	36	1	no	Hospitalised since birth	9.51458	no	no	no	no	no	no	no	yes	yes	no	yes	no	Neither	no	yes	None	yes	166	93	43	39	149.831	620.014	29	0
1013	Derivation data	8	Male	1.347	0.369817	33	0.3	no	Hospitalised since birth	2.82083	yes	no	no	no	no	no	no	no	yes	no	no	no	Neither	yes	no	CPAP, BiPAP, high flow nasal cannulae	yes	162	93	50	37.5	35.0811	144.466	28.5	0
1014	Derivation data	2	Female	1.735	0.150875	33	0	no	Hospitalised since birth	0.0972222	yes	yes	no	yes	no	no	yes	no	yes	yes	no	no	Lethargy only	no	yes	Invasive ventilation	yes	191	98	80	36.4	-46.2088	-189.603	27.5	0
1015	Derivation data	8	Female	2.2	0.0252853	37	0.2	yes	Hospitalised since birth	1.7875	no	no	no	no	no	no	no	no	no	no	yes	no	Neither	no	no	Invasive ventilation	yes	120	90	58	38.5	111.081	458.924	28.5	0
1016	Derivation data	15	Male	1.15	0.574817	28	1	no	Hospitalised since birth	9.46806	yes	no	no	no	no	no	no	yes	no	no	yes	no	Neither	no	yes	Invasive ventilation	yes	136	95	24	36.7	-24.2789	-99.7195	28.5	0
1017	Derivation data	4	Male	1.58	0.219251	32	0.3	no	Hospitalised since birth	2.85208	yes	no	no	no	no	yes	yes	no	no	no	yes	no	Neither	yes	yes	Invasive ventilation	yes	122	97	24	35.8	-89.529	-366.623	27.5	0
1018	Derivation data	17	Female	2.7	-0.0441521	40	2.1	no	Admitted	0.09375	yes	no	no	no	no	no	no	yes	no	no	no	no	Reduced/no movement	no	yes	Oxygen supplementation	yes	138	99	58	35.7	-96.6789	-395.77	28.5	0
1019	Derivation data	17	Male	3.4	-0.0948211	40	1.2	no	Admitted	0.05	no	no	no	no	yes	no	no	yes	no	no	no	no	Neither	no	no	None	yes	141	93	40	37.8	57.671	237.725	4.5	1
1020	Derivation data	7	Male	3.845	-0.113686	39	0.2	no	Hospitalised since birth	1.76111	no	no	no	no	no	no	no	no	no	yes	no	no	Neither	no	no	None	yes	151	93	58	37.8	57.671	237.725	27.5	0
1021	Derivation data	17	Female	3.5	-0.0996936	37	0.2	no	Admitted	0.0555556	no	no	no	no	yes	no	no	yes	no	no	no	no	Lethargy only	no	no	None	yes	153	93	57	38	72.8311	300.411	28.5	0
1022	Derivation data	3	Male	1.055	0.717126	27	3.6	no	Hospitalised since birth	23.6382	yes	no	yes	no	no	no	no	no	no	no	no	no	Neither	no	yes	Oxygen supplementation	yes	196	100	60	38	72.8311	300.411	27.5	0
1023	Derivation data	9	Male	3.335	-0.0914162	35	0.1	no	Hospitalised since birth	0.111111	yes	yes	no	no	no	no	no	no	no	no	no	no	Neither	no	yes	Invasive ventilation	yes	155	95	78	36.6	-31.609	-129.784	28.5	0
1024	Validation data	10	Male	4.1	-0.121838	40	0.8	no	Admitted	0.0277778	no	no	no	no	no	no	no	yes	no	no	no	no	Neither	no	no	None	no	136	98	59	38.7	126.521	523.051	27.5	0
1025	Derivation data	15	Male	1.01	0.79897	28	0	no	Admitted	0	yes	yes	no	no	no	no	yes	no	no	no	no	no	Neither	no	no	CPAP, BiPAP, high flow nasal cannulae	yes	158	94	80	35	-146.169	-596.962	29	0
1026	Derivation data	13	Female	1.02	0.779843	28	0.7	no	Hospitalised since birth	6.45417	yes	no	no	no	no	no	no	yes	yes	no	no	no	Neither	yes	no	CPAP, BiPAP, high flow nasal cannulae	yes	168	92	58	37	-2.16891	-8.91708	28.5	0
1027	Derivation data	10	Male	3.1	-0.077268	39	1.4	no	Admitted	0	yes	no	no	no	no	no	no	no	yes	no	no	no	Neither	no	no	None	no	155	96	58	38.6	118.791	490.936	28.5	0
1028	Derivation data	7	Male	3.54	-0.101528	38	0.1	no	Hospitalised since birth	1.14444	no	yes	no	no	no	no	no	no	no	yes	no	no	Neither	no	no	None	yes	142	96	43	36.6	-31.609	-129.784	27.5	0
1029	Validation data	14	Male	0.926	0.984887	30	0.4	no	Hospitalised since birth	4.00347	no	no	no	no	no	no	no	no	yes	no	no	no	Neither	no	no	None	yes	148	94	56	36.8	-16.929	-69.5545	27.5	0
1030	Derivation data	14	Female	2.56	-0.0287384	40	0.2	no	Hospitalised since birth	1.20833	yes	no	no	no	no	yes	no	no	no	yes	no	no	Neither	no	no	CPAP, BiPAP, high flow nasal cannulae	yes	116	98		36.7	-24.2789	-99.7195	3.4	1
1031	Derivation data	4	Male	4.21	-0.124906	40	1.4	no	Hospitalised since birth	14.0243	no	no	no	yes	yes	yes	no	yes	no	yes	no	no	Lethargy only	yes	yes	None	yes	150	96	42	39.1	157.641	652.54	27.5	0
1032	Derivation data	12	Male	3	-0.0702152	39	2.1	no	Admitted	2	yes	yes	no	no	no	no	no	yes	yes	no	no	no	Neither	no	yes	None	no	137	96	42	38.4	103.391	427.016	28.5	0
1033	Derivation data	14	Male	1.24	0.469038	30	2.5	no	Hospitalised since birth	23.6382	yes	no	yes	no	no	no	no	no	no	no	no	no	Neither	no	no	CPAP, BiPAP, high flow nasal cannulae	no	153	96		36.9	-9.5588	-39.2863	28.5	0
1034	Derivation data	4	Female	3.27	-0.0878063	39	1	no	Admitted	0.00277778	no	no	no	no	yes	no	no	yes	no	no	no	no	Neither	no	no	None	yes	162	91	47	37.6	42.591	175.449	28.5	0
1035	Derivation data	13	Male	1.884	0.100407	37	0.1	no	Hospitalised since birth	0.827083	yes	no	no	no	no	no	no	yes	no	yes	no	no	Reduced/no movement	no	no	Invasive ventilation	yes	168	84	24	36.4	-46.2088	-189.603	2.08	1
1036	Derivation data	11	Male	3.8	-0.112074	39	1.2	no	Hospitalised since birth	11.8611	no	no	no	no	no	no	no	no	no	no	no	no	Neither	no	no	None	no	149	91	50	37.2	12.6711	52.1292	29	0
1037	Derivation data	10	Male	3	-0.0702152	39	0.2	no	Admitted	0.0277778	yes	yes	no	no	no	no	no	yes	no	yes	no	no	Reduced/no movement	no	yes	Oxygen supplementation	yes	118	61	40	35	-146.169	-596.962	1.03	1
1038	Derivation data	18	Male	3.35	-0.0922196	39	1.7	no	Admitted	0.0916667	no	no	yes	yes	yes	yes	no	no	no	no	no	yes	Neither	yes	yes	Invasive ventilation	yes	113	99	25	35	-146.169	-596.962	27.5	0
1039	Derivation data	3	Female	0.91	1.02626	26	0	no	Hospitalised since birth	0.0180556	yes	no	yes	no	no	no	no	no	no	no	yes	no	Neither	no	yes	CPAP, BiPAP, high flow nasal cannulae	yes	165	97	78	35	-146.169	-596.962	27.5	0
1040	Derivation data	7	Male	3.7	-0.10828	37	0.1	no	Hospitalised since birth	1.13403	no	yes	no	no	no	no	no	no	no	no	no	no	Neither	no	no	None	yes	142	98	40	36.6	-31.609	-129.784	27.5	0
1041	Derivation data	9	Female	1.14	0.588141	36	0.8	no	Hospitalised since birth	7.75069	no	no	no	no	no	no	no	no	yes	no	yes	no	Neither	no	yes	Oxygen supplementation	no	202	87	90	38	72.8311	300.411	27.5	0
1042	Derivation data	9	Female	1.1	0.64512	32	0	no	Hospitalised since birth	0.128472	yes	no	no	no	no	no	no	no	no	yes	no	no	Lethargy only	no	yes	Invasive ventilation	yes	135	75	50	35.3	-125.079	-511.345	29	0
1043	Derivation data	10	Male	2.5	-0.0213263	38	0.1	no	Admitted	0	yes	no	yes	yes	yes	no	no	no	no	no	no	no	Neither	yes	no	CPAP, BiPAP, high flow nasal cannulae	no	127	86	44	37	-2.16891	-8.91708	28.5	0
1044	Derivation data	15	Female	1.55	0.234907	32	1.3	no	Hospitalised since birth	12.8486	yes	no	no	yes	no	no	no	no	yes	no	no	no	Neither	no	yes	Oxygen supplementation	yes	150	90		36.7	-24.2789	-99.7195	28.5	0
1045	Validation data	5	Female	3.06	-0.0745297	40	0.2	yes	Hospitalised since birth	1.49097	yes	no	no	no	no	no	no	yes	no	no	no	no	Lethargy only	no	no	Invasive ventilation	yes	160	100	60	36.5	-38.9189	-159.744	28.5	0
1046	Derivation data	14	Male	2.74	-0.0481279	40	0.3	no	Hospitalised since birth	2.51736	no	no	no	no	no	no	no	yes	no	no	yes	no	Lethargy only	no	no	None	no	148	92		38.3	95.721	395.21	28.5	0
1047	Derivation data	3	Female	1.24	0.469038	28	0	no	Hospitalised since birth	0.131944	yes	yes	yes	no	no	no	no	no	no	no	no	no	Neither	no	yes	CPAP, BiPAP, high flow nasal cannulae	yes	121	93	56	37	-2.16891	-8.91708	29	0
1048	Derivation data	4	Female	2.85	-0.0582115	37	2.3	no	Admitted	0.0111111	yes	no	no	no	no	no	no	yes	no	no	no	no	Neither	no	no	CPAP, BiPAP, high flow nasal cannulae	yes	186	95	48	36.7	-24.2789	-99.7195	15.5	0
1049	Derivation data	8	Male	1.908	0.093364	32	0.3	no	Hospitalised since birth	3.02708	yes	no	yes	no	no	no	no	yes	yes	no	no	no	Neither	yes	no	CPAP, BiPAP, high flow nasal cannulae	yes	183	99	48	37.3	20.121	82.8053	29	0
1050	Derivation data	8	Female	2.874	-0.0602591	37	0	no	Hospitalised since birth	0.0277778	yes	yes	yes	yes	no	no	yes	no	no	no	no	no	Neither	no	no	Invasive ventilation	yes	172	100	60	37.4	27.5912	113.585	27.5	0
1051	Derivation data	9	Female	0.965	0.892528	26	1.2	no	Hospitalised since birth	11.5271	yes	no	no	no	no	no	no	yes	no	no	no	no	Neither	no	yes	CPAP, BiPAP, high flow nasal cannulae	yes	169	93		37.1	5.24097	21.5544	28.5	0
1052	Derivation data	7	Female	0.8	1.38117	27	3.1	no	Hospitalised since birth	23.6382	yes	no	no	no	no	no	no	no	no	yes	no	no	Neither	yes	no	Invasive ventilation	yes	180	94	45	37.7	50.1211	206.536	27.5	0
1053	Derivation data	8	Female	2.252	0.0158539	37	0.2	no	Hospitalised since birth	2.12708	yes	no	no	no	no	no	no	no	no	no	yes	no	Neither	no	no	CPAP, BiPAP, high flow nasal cannulae	yes	147	98	59	37	-2.16891	-8.91708	27.5	0
1054	Derivation data	8	Male	3.7	-0.10828	38	0.1	no	Hospitalised since birth	1.03403	yes	no	no	no	no	no	no	yes	no	no	no	no	Neither	no	no	Oxygen supplementation	yes	139	96	76	37.6	42.591	175.449	27.5	0
1055	Derivation data	2	Female	1.78	0.13429	33	1	no	Hospitalised since birth	9.60833	yes	no	yes	yes	no	no	yes	yes	no	yes	no	no	Lethargy only	no	yes	CPAP, BiPAP, high flow nasal cannulae	yes	168	100	52	37	-2.16891	-8.91708	27.5	0
1056	Derivation data	12	Male	4	-0.118826	40	0.1	no	Hospitalised since birth	1.00694	yes	no	no	yes	no	no	yes	yes	yes	yes	no	no	Reduced/no movement		yes	Invasive ventilation	yes	170	61		36.4	-46.2088	-189.603	28.5	0
1057	Derivation data	2	Female	3.45	-0.0973103	40	0	no	Hospitalised since birth	0.311806	yes	no	no	no	no	no	yes	no	no	no	no	no	Lethargy only	no	yes	CPAP, BiPAP, high flow nasal cannulae	yes	142	98	62	37.4	27.5912	113.585	27.5	0
1058	Derivation data	9	Male	3.03	-0.0724045	38	0	no	Hospitalised since birth	0.118056	no	no	no	no	no	no	no	yes	yes	no	no	yes	Neither	no	yes	None	yes	123	97		37	-2.16891	-8.91708	29	0
1059	Derivation data	10	Male	2.75	-0.0490949	40	0.2	no	Hospitalised since birth	1.89722	no	no	no	no	no	yes	no	yes	no	no	no	yes	Lethargy only	no	yes	None	no	150	97	55	35.5	-110.919	-453.76	27.5	0
1060	Validation data	4	Male	3.86	-0.11421	38	0.3	no	Hospitalised since birth	3.17361	no	no	no	no	no	yes	no	yes	no	yes	yes	no	Neither	no	no	None	yes	126	95	50	38.6	118.791	490.936	27.5	0
1061	Derivation data	8	Male	2.968	-0.0678063	39	1.2	yes	Hospitalised since birth	11.6153	no	no	no	no	no	no	no	no	no	no	no	no	Neither	no	no	Oxygen supplementation	no	176	100	66	39.3	173.321	717.906	29	0
1062	Derivation data	7	Male	3.31	-0.0900529	38	0.1	no	Hospitalised since birth	1.21736	no	yes	no	no	no	no	no	no	no	no	no	no	Neither	no	no	None	yes	136	96	42	36.7	-24.2789	-99.7195	27.5	0
1063	Derivation data	12	Male	3	-0.0702152	40	0.2	no	Hospitalised since birth	2.42222	yes	no	no	yes	no	no	no	yes	no	no	no	no	Neither	no	yes	Oxygen supplementation	no	130	96	43	38.2	88.0711	363.508	28.5	0
1064	Derivation data	3	Male	2.76	-0.0500513	35	0.9	no	Hospitalised since birth	8.56944	yes	no	no	no	no	no	no	no	no	no	no	no	Neither	no	yes	CPAP, BiPAP, high flow nasal cannulae	yes	166	98	57	36.6	-31.609	-129.784	27.5	0
1065	Derivation data	7	Male	3.58	-0.103301	39	0.1	no	Hospitalised since birth	0.0763889	no	yes	no	no	no	no	no	no	no	no	no	no	Neither	no	no	None	yes	134	97	43	36.8	-16.929	-69.5545	27.5	0
1066	Derivation data	11	Female	3.5	-0.0996936	38	0	no	Hospitalised since birth	0.169444	no	no	no	yes	no	no	no	no	no	no	yes	no	Neither	no	no	None	yes	135	94	54	37	-2.16891	-8.91708	29	0
1067	Derivation data	17	Female	2.3	0.00770965	38	0	no	Hospitalised since birth	0.00694444	yes	no	no	no	no	no	no	yes	no	no	no	no	Lethargy only	no	no	Oxygen supplementation	yes	139	61	74	35.2	-132.129	-539.985	29	0
1068	Derivation data	15	Female	0.82	1.30588	27	1	no	Hospitalised since birth	9.6375	yes	no	no	no	no	no	no	yes	yes	no	no	yes	Reduced/no movement	no	yes	Oxygen supplementation	yes	146	80	58	36.6	-31.609	-129.784	27.5	0
1069	Derivation data	14	Male	1.17	0.549187	28	0.1	no	Hospitalised since birth	0.5	yes	no	no	no	no	no	no	no	yes	no	no	no	Neither	no	yes	CPAP, BiPAP, high flow nasal cannulae	yes	148	93	54	36.7	-24.2789	-99.7195	27.5	0
1070	Derivation data	13	Female	0.91	1.02626	34	0.3	no	Hospitalised since birth	3.74792	no	no	no	no	no	no	no	yes	yes	no	no	no	Neither	yes	no	None	yes	148	100	50	36.6	-31.609	-129.784	1.63	1
1071	Validation data	8	Male	2.86	-0.0590709	40	0	no	Hospitalised since birth	0.025	yes	yes	no	no	no	no	no	no	no	no	no	no	Neither	no	no	Oxygen supplementation	yes	155	96	66	36.4	-46.2088	-189.603	27.5	0
1072	Derivation data	3	Male	0.87	1.13985	26	1.3	no	Hospitalised since birth	12.7285	yes	no	yes	yes	no	no	no	yes	yes	yes	no	yes	Reduced/no movement	no	yes	CPAP, BiPAP, high flow nasal cannulae	yes	171	94	66	36.8	-16.929	-69.5545	27.5	0
1073	Derivation data	3	Male	3.2	-0.08367	39	1.2	no	Admitted	0.0243056	yes	no	no	yes	no	no	no	yes	no	no	no	no	Neither	no	yes	CPAP, BiPAP, high flow nasal cannulae	yes	129	100	48	36.1	-67.959	-278.571	28.5	0
1074	Derivation data	2	Female	1.596	0.211259	34	0.2	no	Hospitalised since birth	2.00417	no	no	yes	yes	no	no	yes	no	yes	yes	yes	no	Lethargy only	no	yes	CPAP, BiPAP, high flow nasal cannulae	yes	152	92	57	37.7	50.1211	206.536	27.5	0
1075	Derivation data	18	Male	0.695	1.88896	26	1.2	no	Hospitalised since birth	12.4757	no	no	no	no	no	no	no	no	no	no	no	no	Neither	no	yes	Invasive ventilation	yes	141	92	36	35.2	-132.129	-539.985	27.5	0
1076	Derivation data	14	Male	2.781	-0.0520264	37	1.6	no	Admitted	0.257639	yes	no	no	no	no	no	no	yes	no	no	no	yes	Neither	no	no	Oxygen supplementation	no	145	93	54	36.7	-24.2789	-99.7195	28.5	0
1077	Validation data	9	Male	3.01	-0.0709522	34	0	no	Hospitalised since birth	0.05	yes	no	no	no	no	no	no	no	no	no	no	no	Neither	no	no	Oxygen supplementation	yes	141	98		36.6	-31.609	-129.784	28.5	0
1078	Derivation data	4	Male	3.14	-0.0799023	38	1.2	no	Admitted	0.0409722	no	no	no	no	no	no	no	no	no	no	no	no	Neither	no	no	None	yes	141	100	40	36.9	-9.5588	-39.2863	28.5	0
1079	Derivation data	16	Male	3	-0.0702152	39	2.2	no	Admitted	0.0881944	no	no	no	no	no	no	no	yes	no	yes	no	no	Lethargy only	no	no	None	yes	130	97	32	37.2	12.6711	52.1292	29	0
1080	Derivation data	10	Female	3.4	-0.0948211	40	0.3	no	Admitted	0.0534722	yes	no	no	no	no	no	no	no	no	no	yes	no	Neither	no	no	Oxygen supplementation	no	147	75	70	38.8	134.271	555.268	28.5	0
1081	Derivation data	15	Female	1.65	0.185983	32	0.7	no	Hospitalised since birth	6.42153	yes	no	yes	no	no	no	no	yes	yes	no	yes	no	Neither	no	yes	None	yes	162	93	58	36.8	-16.929	-69.5545	27.5	0
1082	Derivation data	12	Female	2.135	0.0380574	36	1	yes	Hospitalised since birth	9.95486	yes	no	no	yes	yes	no	no	no	no	yes	no	no	Lethargy only	yes	yes	Invasive ventilation	yes	166	99					11.05	1
1083	Validation data	4	Male	1.4	0.328878	32	5.2	no	Hospitalised since birth	23.6382	no	no	no	no	no	no	no	yes	no	no	no	no	Neither	yes	yes	None	yes	138	97	46	36.9	-9.5588	-39.2863	28.5	0
1084	Derivation data	16	Male	1.75	0.145204	36	0.5	no	Admitted	0.04375	yes	no	no	no	no	yes	no	yes	no	no	no	no	Reduced/no movement	no	no	Oxygen supplementation	yes	109	94	50	36.9	-9.5588	-39.2863	29	0
1085	Derivation data	4	Female	3.35	-0.0922196	40	0.1	no	Admitted	0.0541667	no	no	no	no	no	no	no	yes	no	no	no	no	Neither	no	yes	None	yes	134	97	39	36.7	-24.2789	-99.7195	28.5	0
1086	Derivation data	10	Male	2	0.0686737	34	3.5	no	Admitted	0.0104167	yes	no	yes	yes	no	yes	no	yes	no	no	no	no	Lethargy only	no	yes	CPAP, BiPAP, high flow nasal cannulae	yes	146	61	62	36.4	-46.2088	-189.603	27.5	0
1087	Validation data	6	Female			40	3	yes	Hospitalised since birth	23.6382	yes	no	no	no	no	no	no	no	no	no	no	no	Neither	no	yes	CPAP, BiPAP, high flow nasal cannulae	yes	202	97	31	38.5	111.081	458.924	28.5	0
1088	Derivation data	15	Male	1.78	0.13429	31	0.6	no	Hospitalised since birth	6.27847	yes	no	no	no	no	no	no	no	no	no	no	no	Lethargy only	no	yes	Oxygen supplementation	yes	136	96	58	36.2	-60.7289	-249.017	27.5	0
1089	Derivation data	17	Male	3.8	-0.112074	39	0	no	Hospitalised since birth	0.298611	no	no	no	no	no	yes	no	yes	no	no	no	no	Lethargy only	no	no	None	yes	164	97	48	36.8	-16.929	-69.5545	29	0
1090	Derivation data	8	Female	1.81	0.123915	36	3	no	Hospitalised since birth	23.6382	yes	no	no	no	no	no	no	no	no	no	no	no	Neither	yes	no	Invasive ventilation	yes	136	100	54	37.5	35.0811	144.466	28.5	0
1091	Derivation data	8	Female	3.298	-0.0893875	38	0.3	no	Hospitalised since birth	2.87639	yes	no	no	no	no	no	no	no	no	no	yes	no	Neither	no	no	Oxygen supplementation	yes	132	100	82	37.1	5.24097	21.5544	27.5	0
1092	Derivation data	13	Female	0.804	1.36567	28	1.1	no	Hospitalised since birth	11.4653	yes	no	no	no	no	no	no	yes	yes	no	no	no	Neither	yes	no	Invasive ventilation	yes	172	92	48	36.8	-16.929	-69.5545	3.77	1
1093	Derivation data	11	Male	3.05	-0.0738283	37	0.3	no	Admitted	0	yes	no	no	no	no	no	no	yes	no	no	yes	no	Lethargy only	yes	yes	Invasive ventilation	yes	134	91	49	36.4	-46.2088	-189.603	1.83	1
1094	Derivation data	13	Female	1.06	0.70867	36	0.4	no	Hospitalised since birth	4.20069	yes	no	no	no	no	no	no	yes	no	no	no	no	Neither	yes	no	Invasive ventilation	yes	160	92	52	36.8	-16.929	-69.5545	0.77	1
1095	Derivation data	14	Male	1.71	0.160659	33	0	no	Hospitalised since birth	0.0243056	yes	no	no	no	no	no	no	yes	yes	no	no	yes	Neither	no	no	CPAP, BiPAP, high flow nasal cannulae	yes	153	95	68	36.6	-31.609	-129.784	28.5	0
1096	Validation data	19	Female	1.105	0.637658	29	0	no	Hospitalised since birth	0.151389	yes	no	no	no	no	no	no	no	no	no	no	no	Neither	no	yes	Invasive ventilation	yes	191	90	51	37	-2.16891	-8.91708	27.5	0
1097	Validation data	15	Male	1.6	0.209299	30	0.7	no	Hospitalised since birth	7.37222	no	no	no	no	no	no	yes	yes	no	yes	yes	yes	Lethargy only	no	yes	None	yes	142	90		36.8	-16.929	-69.5545	28.5	0
1098	Derivation data	9	Male	2.1	0.0454311	36	0	no	Hospitalised since birth	0.0395833	yes	yes	yes	no	no	no	no	no	no	no	no	no	Neither	no	yes	CPAP, BiPAP, high flow nasal cannulae	yes	163	94		36.6	-31.609	-129.784	29	0
1099	Derivation data	2	Male	3.525	-0.100847	37	0.4	no	Hospitalised since birth	4.12361	yes	no	no	no	yes	no	no	no	no	no	no	no	Neither	no	yes	CPAP, BiPAP, high flow nasal cannulae	yes	160	99	64	37.7	50.1211	206.536	27.5	0
1100	Derivation data	12	Female	3.1	-0.077268	38	1.8	no	Admitted	0.00347222	yes	no	no	no	no	no	no	yes	no	no	no	no	Neither		yes	None	no	140	96	44	36.8	-16.929	-69.5545	28.5	0
1101	Derivation data	3	Female	1.79	0.130774	33	0	no	Hospitalised since birth	0.704167	yes	no	no	no	no	no	no	yes	yes	no	no	no	Reduced/no movement	no	yes	CPAP, BiPAP, high flow nasal cannulae	yes	144	94	62	36	-75.1689	-308.023	28.5	0
1102	Validation data	13	Female	2.184	0.0283237	34	0.5	no	Hospitalised since birth	4.55764	yes	no	no	no	no	no	no	yes	no	no	yes	no	Neither	yes	no	Invasive ventilation	yes	154	92	52	36.8	-16.929	-69.5545	1.03	1
1103	Derivation data	8	Male	1.005	0.808748	27	1.6	no	Hospitalised since birth	15.7743	yes	no	no	no	no	no	no	no	yes	no	no	no	Neither	yes	no	Invasive ventilation	yes	171	98	64	37	-2.16891	-8.91708	28.5	0
1104	Derivation data	11	Female	2.75	-0.0490949	40	0.3	yes	Hospitalised since birth	3.0875	yes	no	no	no	no	no	no	yes	no	no	no	no	Neither	no	yes	CPAP, BiPAP, high flow nasal cannulae	yes	137		60	37	-2.16891	-8.91708	26.62	1
1105	Derivation data	2	Female	3.02	-0.071682	38	0	no	Hospitalised since birth	0.476389	yes	yes	no	yes	yes	no	no	no	no	no	no	no	Lethargy only	no	yes	CPAP, BiPAP, high flow nasal cannulae	yes	147	96	70	36.8	-16.929	-69.5545	27.5	0
1106	Derivation data	14	Female	2.34	0.00130213	36	0.1	no	Hospitalised since birth	0.406944	yes	yes	no	no	no	no	no	no	no	no	no	no	Neither	no	no	CPAP, BiPAP, high flow nasal cannulae	no	150	94	52	37	-2.16891	-8.91708	27.5	0
1107	Derivation data	13	Male	2.746	-0.0487094	40	0.7	no	Hospitalised since birth	6.97361	no	no	no	no	no	no	no	no	no	no	no	no	Lethargy only	yes	no	None	yes	156		60	37	-2.16891	-8.91708	28.5	0
1108	Derivation data	7	Female	3.17	-0.0818129	40	0	no	Hospitalised since birth	0.03125	yes	no	no	no	yes	no	no	no	no	yes	no	no	Neither	no	no	Invasive ventilation	yes	145	93	36	36.6	-31.609	-129.784	29	0
1109	Derivation data	17	Male	3	-0.0702152	40	3.7	no	Admitted	0.0618056	yes	no	no	no	no	no	no	no	no	no	no	no	Neither	no	no	Oxygen supplementation	no	182	92	58	36.8	-16.929	-69.5545	29	0
1110	Derivation data	3	Female	2.96	-0.0671919	38	1.9	no	Admitted	0	yes	no	no	no	yes	no	no	yes	no	no	no	no	Neither	no	no	CPAP, BiPAP, high flow nasal cannulae	yes	199	100	68	36.5	-38.9189	-159.744	1.94	1
1111	Derivation data	17	Male	3.15	-0.0805452	40	0.3	no	Hospitalised since birth	3.39792	yes	no	no	no	no	no	no	no	no	no	no	no	Neither	no	no	None	no	134	95	57	37.9	65.2412	269.017	28.5	0
1112	Derivation data	1	Female	1.24	0.469038	28	0.9	no	Hospitalised since birth	9.58333	yes	yes	yes	no	no	no	yes	yes	yes	yes	no	yes	Reduced/no movement	no	yes	Invasive ventilation	yes	202	96	60	37.8	57.671	237.725	28.5	0
1113	Derivation data	3	Male	1.77	0.137867	35	0.5	no	Hospitalised since birth	4.92014	yes	no	no	no	no	no	no	yes	yes	no	no	yes	Lethargy only	yes	yes	Oxygen supplementation	yes	174	100	60	37.5	35.0811	144.466	27.5	0
1114	Derivation data	14	Male	1.27	0.438675	34	0.6	no	Hospitalised since birth	5.41597	yes	no	no	no	no	no	no	yes	yes	no	no	no	Neither	no	no	Oxygen supplementation	yes	148	94	50	36.8	-16.929	-69.5545	27.5	0
1115	Derivation data	13	Female	3	-0.0702152	39	2	yes	Admitted	17.2361	yes	no	no	no	no	no	yes	no	no	no	no	no	Neither	yes	no	CPAP, BiPAP, high flow nasal cannulae	yes	158	98	70	37.8	57.671	237.725	27.5	0
1116	Derivation data	7	Female	1.21	0.501687	30	0	yes	Hospitalised since birth	0.0145833	yes	no	no	yes	no	no	yes	no	no	yes	no	no	Neither	yes	no	Invasive ventilation	yes	154	95	53	37.1	5.24097	21.5544	28.5	0
1117	Derivation data	3	Female	1.25	0.458674	32	1.2	no	Hospitalised since birth	11.9146	no	no	no	no	yes	no	no	no	no	no	no	no	Lethargy only	no	yes	None	yes	187	98	60	38	72.8311	300.411	28.5	0
1118	Derivation data	4	Male	3.08	-0.0759122	38	1.5	no	Admitted	0.00694444	no	no	no	no	no	no	no	no	no	yes	no	no	Neither	no	no	None	no	180	92	58	38.2	88.0711	363.508	28.5	0
1119	Derivation data	11	Female	3.12	-0.0785978	38	1.4	no	Admitted	0.0104167	no	no	no	no	no	no	no	no	yes	no	yes	no	Neither	no	no	None	yes	165	93	47	38.23	90.364	373.007	29	0
1120	Derivation data	8	Female	1.432	0.30633	30	0	no	Hospitalised since birth	0.0333333	yes	no	no	no	no	no	no	no	no	no	no	no	Neither	no	no	CPAP, BiPAP, high flow nasal cannulae	yes	151	99	44	36.8	-16.929	-69.5545	28.5	0
1121	Validation data	11	Female	3.85	-0.113861	39	0	no	Hospitalised since birth	0.745139	no	no	no	no	no	no	no	yes	no	no	yes	no	Neither	no	yes	None	yes	139	93	45	37.1	5.24097	21.5544	29	0
1122	Derivation data	10	Male	3.4	-0.0948211	40	4.5	no	Admitted	0.0784722	yes	no	no	no	no	no	no	no	no	no	no	no	Neither	no	no	Oxygen supplementation	no	108	80	60	35.6	-103.809	-424.816	2.76	1
1123	Derivation data	16	Female	2.2	0.0252853	35	3.4	no	Admitted	0.0756944	no	no	no	no	no	no	no	yes	no	no	no	no	Lethargy only	no	no	None	yes	132	96	28	36.9	-9.5588	-39.2863	29	0
1124	Derivation data	10	Male	2.6	-0.0333973	40	5.1	no	Admitted	0.0173611	yes	no	no	no	yes	no	no	no	no	no	no	yes	Neither	no	no	None	no	144	99	52	38.2	88.0711	363.508	28.5	0
1125	Derivation data	9	Male	2.345	0.000524142	33	2.2	no	Hospitalised since birth	21.8333	yes	no	no	no	no	no	no	no	no	yes	no	no	Neither		yes	CPAP, BiPAP, high flow nasal cannulae	yes	156	96		36.6	-31.609	-129.784	25.85	1
1126	Derivation data	7	Female	3.32	-0.0906019	40	0.1	no	Hospitalised since birth	0.647917	no	no	no	no	no	no	no	no	no	yes	no	no	Neither	no	no	None	no	145	96	45	37.6	42.591	175.449	27.5	0
1127	Derivation data	2	Male	2.99	-0.0694707	36	1.4	no	Admitted	0	no	no	no	no	no	no	yes	yes	yes	yes	no	no	Reduced/no movement	no	yes	None	yes	140	98	52	37.8	57.671	237.725	28.5	0
1128	Derivation data	19	Female	1.56	0.229588	34	0.8	yes	Hospitalised since birth	7.96181	no	no	no	no	no	no	no	yes	yes	no	no	no	Neither	no	yes	None	yes	134	97	56	36.7	-24.2789	-99.7195	29	0
1129	Derivation data	2	Female	3.29	-0.0889398	37	0.1	no	Hospitalised since birth	0.297222	yes	yes	no	yes	no	no	no	no	no	no	no	no	Neither	no	yes	Invasive ventilation	yes	152	97	64	36.9	-9.5588	-39.2863	27.5	0
1130	Derivation data	17	Female	2.7	-0.0441521	39	2.3	no	Admitted	0.0291667	yes	no	no	no	no	no	yes	yes	no	no	no	no	Lethargy only	no	yes	Oxygen supplementation	yes	131	87	48	38	72.8311	300.411	28.5	0
1131	Derivation data	5	Male	2.54	-0.026326	38	0.2	no	Hospitalised since birth	1.14444	yes	no	no	no	no	yes	no	no	no	yes	no	no	Lethargy only	no	no	Oxygen supplementation	yes	144	95	52	36.5	-38.9189	-159.744	27.5	0
1132	Derivation data	14	Male	1.5	0.263118	29	1	no	Hospitalised since birth	10.25	yes	no	yes	yes	no	no	no	no	no	no	no	no	Neither	no	no	Oxygen supplementation	no				36.8	-16.929	-69.5545	8.5	0
1133	Derivation data	2	Male	2.709	-0.045062	38	0.5	no	Admitted	0.0520833	yes	no	no	no	yes	no	yes	yes	yes	yes	no	no	Lethargy only	yes	yes	CPAP, BiPAP, high flow nasal cannulae	yes	150	100	60	37.8	57.671	237.725	27.5	0
1134	Derivation data	19	Male	3.09	-0.0765934	39	0.3	no	Hospitalised since birth	2.74444	yes	no	yes	yes	no	no	yes	no	no	no	no	no	Neither	no	no	Oxygen supplementation	no	109	95	40	36.4	-46.2088	-189.603	29	0
1135	Derivation data	12	Male	3.7	-0.10828	39	1.7	no	Admitted	2.86806	yes	no	no	no	no	no	no	no	no	no	no	no	Neither	no	yes	Oxygen supplementation	no	127	97	48	37.8	57.671	237.725	27.5	0
1136	Derivation data	7	Female	1.63	0.195052	31	0	no	Hospitalised since birth	0.0381944	yes	no	no	no	no	no	no	no	no	yes	no	no	Neither	no	no	Invasive ventilation	yes	145	94	40	36	-75.1689	-308.023	27.5	0
1137	Validation data	4	Male	3.5	-0.0996936	38	0.2	no	Admitted	0.0506944	no	no	no	no	no	no	no	yes	no	no	no	no	Neither	yes	no	None	yes	128	90	41	37	-2.16891	-8.91708	27.5	0
1138	Derivation data	14	Female	1.025	0.770488	26	0.1	no	Hospitalised since birth	0.909722	yes	no	no	no	no	no	no	no	no	yes	no	no	Neither	no	no	CPAP, BiPAP, high flow nasal cannulae	yes	148	92		37	-2.16891	-8.91708	28.5	0
1139	Validation data	12	Male	3	-0.0702152	40	0.3	no	Hospitalised since birth	2.67153	yes	yes	no	yes	no	no	no	yes	no	no	no	no	Lethargy only	yes	yes	Invasive ventilation	yes	108	100	54	36.9	-9.5588	-39.2863	28.5	0
1140	Validation data	7	Male	4	-0.118826	40	0.1	no	Hospitalised since birth	0.795833	yes	yes	no	no	no	no	no	no	no	yes	no	no	Neither	no	yes	Oxygen supplementation	yes	134	93	65	36.5	-38.9189	-159.744	27.5	0
1141	Derivation data	11	Male	3.05	-0.0738283	38	0.2	no	Hospitalised since birth	1.90069	yes	yes	no	no	no	no	no	no	no	no	no	no	Neither	yes	no	Oxygen supplementation	yes	139	94	57	36.7	-24.2789	-99.7195	29	0
1142	Validation data	15	Female	1.1	0.64512	28	2.1	no	Admitted	17	yes	no	yes	yes	no	no	no	yes	no	no	no	no	Neither	yes	yes	Invasive ventilation	yes	182	96	24	36.6	-31.609	-129.784	27.5	0
1143	Derivation data	14	Female	1.28	0.429025	34	0.1	no	Hospitalised since birth	0.897222	no	no	no	no	no	no	no	yes	yes	no	no	yes	Neither	no	no	None	yes	160	98	50	36.6	-31.609	-129.784	27.5	0
1144	Derivation data	14	Male	2.398	-0.00742545	37	0.6	no	Hospitalised since birth	5.98611	no	no	no	no	yes	no	no	no	no	no	no	no	Lethargy only	no	no	None	no			58	38.3	95.721	395.21	28.5	0
1145	Derivation data	17	Female	2.59	-0.0322528	37	0.1	no	Hospitalised since birth	0.631944	yes	no	yes	no	no	yes	yes	yes	no	yes	no	no	Lethargy only	no	yes	CPAP, BiPAP, high flow nasal cannulae	yes	136	97	56	36.6	-31.609	-129.784	1.37	1
1146	Validation data	10	Male	2.47	-0.017416	39	0.6	no	Hospitalised since birth	6.58819	no	no	no	no	no	no	no	no	no	no	no	no	Neither	yes	no	None	no	154	95	50	36.2	-60.7289	-249.017	29	0
1147	Validation data	16	Male	3.8	-0.112074	39	2.6	no	Admitted	0.0541667	no	no	no	no	no	no	no	yes	no	yes	no	no	Reduced/no movement	no	no	None	yes	145	94	43	37.1	5.24097	21.5544	28.5	0
1148	Derivation data	18	Male	0.9	1.05324	25	0	no	Hospitalised since birth	0.181944	yes	no	no	no	no	no	no	yes	yes	no	no	no	Neither	no	yes	Invasive ventilation	yes	132	93	49	36	-75.1689	-308.023	28.5	0
1149	Derivation data	8	Male	3.89	-0.115242	39	4.4	no	Hospitalised since birth	23.6382	no	no	no	no	no	no	no	no	no	no	no	no	Neither	yes	no	None	no	160	97	53	38.5	111.081	458.924	29	0
1150	Derivation data	12	Female	3.2	-0.08367	39	2.6	no	Admitted	0.0534722	no	no	no	no	no	no	no	no	no	no	no	no	Neither	no	no	None	no	141	95	39	36.7	-24.2789	-99.7195	28.5	0
1151	Validation data	15	Male	1.42	0.314607	31	2.3	no	Hospitalised since birth	23.4375	yes	no	yes	no	no	no	no	no	no	no	no	no	Lethargy only	no	yes	Oxygen supplementation	no	161	96	36	37.6	42.591	175.449	29	0
1152	Derivation data	10	Male	3.5	-0.0996936	39	1.5	yes	Admitted	0.0347222	no	no	no	no	no	no	no	yes	no	no	yes	no	Lethargy only	no	no	None	yes	121	92	33	35.8	-89.529	-366.623	13.5	0
1153	Derivation data	1	Female	1.32	0.392595	29	1.5	no	Hospitalised since birth	14.3993	no	no	no	no	no	no	no	no	no	no	no	no	Neither	no	yes	CPAP, BiPAP, high flow nasal cannulae	no	178	96	50	38.3	95.721	395.21	28.5	0
1154	Validation data	12	Female	1.8	0.127316	38	2.7	no	Admitted	0.0152778	yes	no	yes	no	no	no	no	yes	yes	no	no	no	Lethargy only	yes	yes	Invasive ventilation	yes	160	100	40	36.5	-38.9189	-159.744	6.63	1
1155	Derivation data	1	Male	1.37	0.351467	35	0.9	no	Hospitalised since birth	8.68403	no	no	no	no	no	no	no	no	yes	yes	no	no	Lethargy only	no	yes	None	yes	150	97		37.4	27.5912	113.585	28.5	0
1156	Derivation data	12	Female	3.1	-0.077268	39	0.1	no	Hospitalised since birth	1.56389	yes	yes	no	no	no	no	no	yes	no	no	yes	no	Lethargy only		yes	Invasive ventilation	no	130	95	40	37	-2.16891	-8.91708	28.5	0
1157	Derivation data	17	Male	3.6	-0.104166	38	1.9	no	Admitted	0.0694444	no	no	no	no	yes	yes	no	no	yes	no	no	no	Neither	no	no	None	yes	181	98	36	38.3	95.721	395.21	29	0
1158	Derivation data	16	Female	2.7	-0.0441521	35	1.2	no	Admitted	0.0548611	yes	no	no	no	no	no	no	yes	no	no	no	yes	Neither	no	no	Oxygen supplementation	yes	150	90	65	37.7	50.1211	206.536	29	0
1159	Derivation data	16	Male	2.2	0.0252853	38	3.2	no	Admitted	0.0736111	no	no	no	no	no	no	no	yes	no	yes	no	no	Reduced/no movement	no	no	None	yes	140	97	48	37.2	12.6711	52.1292	28.5	0
1160	Derivation data	3	Male	2.79	-0.0528593	38	0.4	no	Hospitalised since birth	4.06736	yes	no	no	no	no	no	no	no	no	no	no	no	Reduced/no movement	yes	yes	Oxygen supplementation	yes	125	91	57	36.4	-46.2088	-189.603	27.5	0
1161	Derivation data	8	Female	3.442	-0.0969193	39	0	no	Hospitalised since birth	0.0402778	yes	no	no	no	no	no	no	no	no	no	no	no	Neither	no	no	Oxygen supplementation	yes	160	95	60	37.7	50.1211	206.536	29	0
1162	Derivation data	5	Female	1.45	0.294298	29	0.5	no	Hospitalised since birth	5.04097	yes	no	yes	no	no	no	no	yes	yes	no	no	no	Lethargy only	no	no	CPAP, BiPAP, high flow nasal cannulae	yes	152	99	58	36.5	-38.9189	-159.744	28.5	0
1163	Validation data	17	Male	0.85	1.20276	25	4.5	no	Hospitalised since birth	23.6382	yes	no	no	no	no	no	yes	yes	no	no	no	no	Lethargy only	no	yes	Oxygen supplementation	yes	175	95	62	37.5	35.0811	144.466	18.97	1
1164	Derivation data	7	Male	3.62	-0.105016	40	0.1	no	Hospitalised since birth	0.271528	yes	no	no	yes	no	no	no	no	no	yes	no	no	Neither	no	no	Invasive ventilation	yes	140	96	43	36.8	-16.929	-69.5545	28.5	0
1165	Derivation data	5	Male	2.3	0.00770965	35	1.1	no	Admitted	0	yes	no	no	no	no	no	no	yes	no	no	no	no	Lethargy only	yes	no	Oxygen supplementation	yes	168	77	60	36.8	-16.929	-69.5545	28.5	0
1166	Derivation data	14	Female	1.27	0.438675	31	4.8	no	Admitted	0.642361	yes	no	yes	no	no	no	no	no	no	no	no	no	Neither	no	no	CPAP, BiPAP, high flow nasal cannulae	no	155	96		36.8	-16.929	-69.5545	28.5	0
1167	Derivation data	3	Male	1.74	0.148968	32	0.8	no	Hospitalised since birth	7.88889	yes	no	no	no	no	no	no	yes	yes	no	no	no	Neither	yes	yes	CPAP, BiPAP, high flow nasal cannulae	yes	157	100	60	37.4	27.5912	113.585	28.5	0
1168	Derivation data	5	Female	2.68	-0.0420971	37	0.2	no	Hospitalised since birth	1.84722	yes	yes	no	no	no	no	yes	no	no	no	no	no	Lethargy only	no	yes	Invasive ventilation	yes	170	94	64	36.4	-46.2088	-189.603	28.5	0
1169	Derivation data	15	Male	1.42	0.314607	31	0.5	no	Hospitalised since birth	4.43958	yes	no	no	no	no	no	no	yes	no	no	no	yes	Lethargy only	no	yes	Oxygen supplementation	yes	159	95	54	37	-2.16891	-8.91708	29	0
1170	Validation data	17	Female	2.5	-0.0213263	38	0.2	no	Admitted	0.0194444	no	no	no	no	no	yes	no	yes	yes	no	yes	no	Lethargy only	no	yes	None	yes	145	95	41	35.8	-89.529	-366.623	1.99	1
1171	Derivation data	12	Male	3	-0.0702152	39	3.7	no	Admitted	0	no	no	no	no	no	no	no	yes	no	no	no	no	Neither	no	yes	None	no	140	99	34	37.4	27.5912	113.585	28.5	0
1172	Derivation data	5	Male	1.23	0.479656	32	0.9	no	Hospitalised since birth	8.76181	yes	no	yes	no	yes	no	no	yes	yes	yes	no	no	Neither	no	no	CPAP, BiPAP, high flow nasal cannulae	yes	190	94	52	36.9	-9.5588	-39.2863	28.5	0
1173	Derivation data	11	Male	2.7	-0.0441521	37	1.3	yes	Admitted	11.5042	no	no	no	yes	no	no	no	no	no	no	no	no	Reduced/no movement	no	no	None	no	168	91	56	38.3	95.721	395.21	29	0
1174	Derivation data	12	Female	3.6	-0.104166	40	0.6	no	Admitted	0.00347222	no	no	no	no	no	no	no	no	yes	no	no	no	Neither		yes	None	no	140	100	50	38.1	80.441	331.907	28.5	0
1175	Derivation data	13	Female	1.54	0.24033	32	0	no	Hospitalised since birth	0.0416667	yes	no	yes	no	no	no	no	no	yes	yes	no	no	Lethargy only	no	no	CPAP, BiPAP, high flow nasal cannulae	yes	180	95	68	36.6	-31.609	-129.784	18.5	0
1176	Derivation data	3	Male	1.72	0.156694	30	0.1	no	Hospitalised since birth	0.5625	yes	yes	no	no	no	no	no	yes	no	no	yes	no	Neither	no	yes	CPAP, BiPAP, high flow nasal cannulae	yes	147	98	60	36.6	-31.609	-129.784	27.5	0
1177	Derivation data	10	Female	2.5	-0.0213263	39	2.9	no	Admitted	0.0104167	yes	no	no	no	no	no	no	yes	no	no	no	yes	Neither	no	no	Oxygen supplementation	yes	167	89	76	37.8	57.671	237.725	27.5	0
1178	Validation data	17	Male	3.03	-0.0724045	40	0.4	no	Hospitalised since birth	4.13889	no	no	no	no	no	yes	yes	no	no	no	no	no	Reduced/no movement	yes	yes	None	yes	114	95	34	36.5	-38.9189	-159.744	28.5	0
1179	Derivation data	17	Male	2.5	-0.0213263	36	0.1	no	Hospitalised since birth	0.180556	yes	no	no	no	no	no	yes	yes	no	no	no	no	Lethargy only	no	yes	Oxygen supplementation	yes	185	85	52	37.6	42.591	175.449	1.4	1
1180	Derivation data	15	Female	1.59	0.214228	30	0.6	no	Hospitalised since birth	6.08819	yes	no	no	no	no	no	no	no	no	no	yes	no	Neither	no	yes	Invasive ventilation	yes	133	88	67	36.7	-24.2789	-99.7195	29	0
1181	Validation data	3	Male	1.2	0.513118	28	0	no	Hospitalised since birth	0.0416667	yes	no	no	no	no	no	no	no	no	no	yes	no	Lethargy only	no	yes	Invasive ventilation	yes	152	85	69	36.6	-31.609	-129.784	28.5	0
1182	Derivation data	7	Male	3.775	-0.111154	40	0.2	no	Hospitalised since birth	2.27292	yes	no	no	no	no	no	no	no	no	no	no	no	Neither	no	no	None	no	151	98	56	37.6	42.591	175.449	27.5	0
1183	Derivation data	5	Male	3.06	-0.0745297	38	0.1	no	Hospitalised since birth	0.958333	yes	no	yes	no	no	yes	no	no	no	no	no	no	Lethargy only	no	no	Invasive ventilation	yes	159	98	56	36.6	-31.609	-129.784	28.5	0
1184	Derivation data	14	Female	1.2	0.513118	29	0.1	no	Hospitalised since birth	0.470139	yes	yes	yes	no	no	no	no	no	no	no	no	yes	Neither	no	no	CPAP, BiPAP, high flow nasal cannulae	yes	134	93	64	36.7	-24.2789	-99.7195	28.5	0
1185	Derivation data	2	Female	3.125	-0.0789263	39	0	yes	Hospitalised since birth	0.408333	yes	no	no	no	no	no	yes	no	no	no	no	no	Lethargy only	no	yes	CPAP, BiPAP, high flow nasal cannulae	yes	108	100	50	36.7	-24.2789	-99.7195	28.5	0
1186	Derivation data	16	Male	1.55	0.234907	36	3.9	no	Admitted	0.04375	yes	no	no	no	no	no	no	yes	no	no	no	no	Lethargy only	yes	no	Oxygen supplementation	yes	135	94	56	36.9	-9.5588	-39.2863	29	0
1187	Derivation data	3	Female	0.865	1.15517	27	1.4	no	Hospitalised since birth	13.6861	yes	no	yes	yes	no	no	no	yes	yes	no	no	yes	Lethargy only	no	yes	CPAP, BiPAP, high flow nasal cannulae	yes	177	98	75	36.3	-53.479	-219.362	29	0
1188	Derivation data	5	Male	1.13	0.60182	30	0.5	no	Hospitalised since birth	4.49514	yes	no	yes	no	no	no	no	yes	yes	no	no	yes	Neither	yes	no	Oxygen supplementation	no	168	97	58	36.5	-38.9189	-159.744	3.17	1
1189	Derivation data	17	Female	2.4	-0.00771518	40	0.2	no	Hospitalised since birth	2.22431	no	no	no	no	no	no	yes	yes	no	no	no	no	Reduced/no movement	yes	yes	Oxygen supplementation	yes	198	95	52	38	72.8311	300.411	2.78	1
1190	Derivation data	14	Male	1.45	0.294298	36	0	no	Hospitalised since birth	0.797222	yes	no	no	no	no	no	no	yes	yes	no	no	yes	Neither	no	no	Oxygen supplementation	yes	134	93	52	36.8	-16.929	-69.5545	28.5	0
1191	Derivation data	8	Female	2.936	-0.0653183	35	0	no	Hospitalised since birth	0.0965278	yes	no	no	no	no	no	no	no	no	no	no	no	Neither	no	no	Oxygen supplementation	yes	143	99	90	36.7	-24.2789	-99.7195	29	0
1192	Derivation data	14	Male	1.8	0.127316	31	0.1	no	Hospitalised since birth	0.277778	yes	no	yes	yes	no	no	no	no	no	no	no	no	Neither	no	no	Invasive ventilation	yes	160	91		37	-2.16891	-8.91708	27.5	0
1193	Derivation data	2	Female	0.725	1.72117	25	0.4	no	Hospitalised since birth	4.03125	yes	no	yes	yes	no	no	yes	no	no	no	yes	no	Lethargy only	yes	yes	CPAP, BiPAP, high flow nasal cannulae	yes	164	95	42	36.5	-38.9189	-159.744	27.5	0
1194	Derivation data	17	Female	2.5	-0.0213263	38	0.2	no	Hospitalised since birth	2.69306	yes	no	no	no	no	no	no	no	no	no	no	no	Neither	no	yes	None	yes	128	81	53	38.1	80.441	331.907	28.5	0
1195	Derivation data	3	Male	3.5	-0.0996936	39	1.1	yes	Hospitalised since birth	10.9583	yes	no	no	no	no	no	no	no	no	no	no	no	Neither	no	no	None	yes	122	100	58	35.4	-118.009	-482.603	28.5	0
1196	Derivation data	3	Female	2.6	-0.0333973	36	3.5	yes	Hospitalised since birth	23.6382	yes	no	yes	no	no	no	no	no	no	yes	no	no	Lethargy only	no	yes	CPAP, BiPAP, high flow nasal cannulae	no	129	93	68	36.6	-31.609	-129.784	27.5	0
1197	Derivation data	5	Female	0.805	1.36182	26	0.4	no	Hospitalised since birth	3.41944	yes	no	yes	no	no	no	no	no	no	yes	yes	no	Lethargy only	yes	yes	Invasive ventilation	no	146	98	58	36.6	-31.609	-129.784	1.21	1
1198	Derivation data	11	Female	2.12	0.0411729	33	0	no	Hospitalised since birth	0.129861	yes	no	no	no	no	no	no	yes	yes	no	no	no	Neither	no	yes	Oxygen supplementation	yes	136		62	37	-2.16891	-8.91708	29	0
1199	Validation data	11	Female	3.1	-0.077268	37	1.5	no	Admitted	0.0590278	no	no	no	no	no	no	no	no	no	no	no	no	Neither	no	no	None	no		92		38	72.8311	300.411	29	0
1200	Derivation data	12	Female	3.1	-0.077268	39	0.8	no	Admitted	0.0472222	yes	no	no	yes	no	no	no	yes	yes	yes	no	no	Lethargy only	no	yes	Invasive ventilation	yes	173	84	40	36.7	-24.2789	-99.7195	28.5	0
1201	Derivation data	13	Female	1.76	0.141504	33	0.8	no	Hospitalised since birth	7.62917	yes	no	no	no	no	no	no	no	yes	no	no	yes	Lethargy only	yes	no	None	yes	152	96	64	36.8	-16.929	-69.5545	27.5	0
1202	Derivation data	11	Female	2.94	-0.0656337	39	1	no	Admitted	0.138889	no	no	no	no	no	no	no	no	no	no	no	no	Neither	no	no	None	no				38.1	80.441	331.907	29	0
1203	Derivation data	17	Male	3.5	-0.0996936	40	0.6	no	Admitted	0.171528	no	no	no	no	no	yes	no	no	no	no	no	no	Neither		no	Oxygen supplementation	no	150	98	72	36.5	-38.9189	-159.744	29	0
1204	Derivation data	10	Female	3.1	-0.077268	38	1.4	no	Admitted	0.0611111	yes	yes	no	no	no	no	no	no	no	no	no	no	Neither	no	no	None	no	149	95	58	36.9	-9.5588	-39.2863	27.5	0
1205	Derivation data	15	Female	1.51	0.257251	30	2.9	no	Hospitalised since birth	23.6382	yes	yes	yes	yes	no	no	no	no	no	no	no	no	Neither	no	yes	Invasive ventilation	yes	170	90	43	36.8	-16.929	-69.5545	29	0
1206	Derivation data	13	Male	1.778	0.135001	39	0.2	no	Hospitalised since birth	2.28125	no	no	no	no	no	no	no	yes	no	no	no	no	Lethargy only	no	no	None	yes	148		50	36.6	-31.609	-129.784	27.5	0
1207	Derivation data	17	Male	3.5	-0.0996936	40	0.1	no	Admitted	0.0645833	yes	no	no	no	no	no	no	yes	no	no	no	no	Lethargy only	yes	no	Oxygen supplementation	yes	156	82	86	37.3	20.121	82.8053	28.5	0
1208	Derivation data	5	Female	0.95	0.926707	32	0	no	Hospitalised since birth	0.145833	yes	no	no	no	no	no	no	no	no	yes	no	no	Neither	no	yes	Invasive ventilation	yes	132	96	66	35	-146.169	-596.962	28.5	0
1209	Derivation data	15	Female	1.79	0.130774	31	0.3	no	Hospitalised since birth	3.17083	yes	no	no	no	no	no	no	yes	no	no	no	yes	Neither	yes	yes	Oxygen supplementation	yes	130	94	50	36.6	-31.609	-129.784	28.5	0
1210	Derivation data	9	Female	1.41	0.321667	31	0.3	no	Hospitalised since birth	3.29167	no	no	no	no	no	no	no	no	no	no	yes	no	Neither	no	yes	Oxygen supplementation	yes	183	90		37	-2.16891	-8.91708	28.5	0
1211	Derivation data	9	Male	1.03	0.76127	29	2.8	no	Hospitalised since birth	23.6382	yes	no	yes	no	no	no	no	no	yes	no	no	no	Neither	yes	yes	Invasive ventilation	yes	146	98	61	37	-2.16891	-8.91708	29	0
1212	Derivation data	12	Male	2.8	-0.0537752	39	3.1	no	Admitted	0	yes	no	no	yes	no	no	no	yes	no	yes	no	no	Neither	no	yes	Invasive ventilation	yes	139	100	35	36.1	-67.959	-278.571	27.5	0
1213	Derivation data	5	Male	1.45	0.294298	31	0.2	no	Hospitalised since birth	2.29861	yes	no	yes	no	yes	no	no	no	no	no	no	no	Neither	no	no	CPAP, BiPAP, high flow nasal cannulae	yes	132	92	56	36.9	-9.5588	-39.2863	28.5	0
1214	Derivation data	4	Female	3.355	-0.092485	39	2.9	no	Admitted	0.0173611	no	no	no	no	no	no	no	yes	no	yes	no	no	Neither	no	no	None	yes	187	92	56	38.4	103.391	427.016	28.5	0
1215	Validation data	8	Male	3.926	-0.116448	37	0	no	Hospitalised since birth	0.254861	yes	no	no	no	no	no	no	no	no	no	no	no	Neither	no	no	Oxygen supplementation	yes	146	98	82	37	-2.16891	-8.91708	7.5	0
1216	Validation data	10	Male	2.6	-0.0333973	36	0.7	no	Admitted	0.0416667	yes	no	no	no	no	no	no	no	yes	no	no	no	Neither	no	no	None	yes	125	95	64	38.3	95.721	395.21	27.5	0
1217	Derivation data	7	Male	3.88	-0.114901	39	0.1	no	Hospitalised since birth	0.748611	no	yes	no	no	no	no	no	no	no	no	no	no	Neither	no	no	None	yes	136	96	41	36.7	-24.2789	-99.7195	27.5	0
1218	Derivation data	7	Female	1.2	0.513118	31	4.1	no	Hospitalised since birth	23.6382	yes	no	no	no	no	no	no	no	yes	no	no	no	Neither	yes	yes	CPAP, BiPAP, high flow nasal cannulae	yes	140	95	36	37	-2.16891	-8.91708	27.5	0
1219	Derivation data	15	Female	1.03	0.76127	29	0.5	no	Hospitalised since birth	5.53889	yes	no	no	no	no	no	no	no	no	no	yes	no	Neither	no	yes	Oxygen supplementation	yes	183	100	69	36.7	-24.2789	-99.7195	29	0
1220	Validation data	17	Male	3.5	-0.0996936	34	0.7	no	Admitted	0.0347222	yes	no	no	no	no	no	no	yes	no	no	no	no	Neither	no	no	None	no	136	99	52	37	-2.16891	-8.91708	29	0
1221	Derivation data	3	Female	1.32	0.392595	29	0	no	Hospitalised since birth	0.0333333	yes	yes	no	no	no	no	no	yes	no	no	yes	no	Neither	no	yes	CPAP, BiPAP, high flow nasal cannulae	yes	142	96	70	36.5	-38.9189	-159.744	28.5	0
1222	Derivation data	2	Female	2.53	-0.0250982	36	0.2	no	Hospitalised since birth	2.27431	no	no	no	no	no	no	no	yes	yes	no	no	no	Lethargy only	no	yes	None	yes	140	100	50	36.9	-9.5588	-39.2863	28.5	0
1223	Derivation data	16	Male	2.7	-0.0441521	38	0.3	no	Admitted	0.0229167	no	no	no	no	no	no	no	yes	no	no	yes	no	Lethargy only	no	no	None	yes	132	99	44	37	-2.16891	-8.91708	28.5	0
1224	Derivation data	15	Male	1.23	0.479656	32	3.2	no	Hospitalised since birth	23.6382	yes	no	yes	no	no	no	no	no	no	no	no	no	Neither	no	yes	Oxygen supplementation	no	175	76	42	36.9	-9.5588	-39.2863	29	0
1225	Derivation data	13	Female	0.754	1.57764	26	0.5	no	Hospitalised since birth	5.47153	yes	no	yes	no	no	no	no	no	no	no	yes	no	Lethargy only	yes	no	CPAP, BiPAP, high flow nasal cannulae	yes	178	99	52	36.6	-31.609	-129.784	2.9	1
1226	Derivation data	9	Female	1.4	0.328878	30	0	no	Hospitalised since birth	0.0416667	yes	no	no	no	no	no	no	no	no	no	no	no	Neither	no	no	CPAP, BiPAP, high flow nasal cannulae	yes	162	89	48	35.9	-82.3588	-337.373	9	1
1227	Derivation data	17	Female	2.825	-0.0560228	38	4.2	no	Admitted	0.0618056	yes	no	no	no	no	no	no	no	no	no	no	no	Neither	no	no	None	no	162	96	59	38.6	118.791	490.936	29	0
1228	Derivation data	11	Female	1.06	0.70867	28	3.9	yes	Hospitalised since birth	23.6382	yes	no	yes	no	no	no	no	yes	yes	no	no	no	Neither	no	yes	CPAP, BiPAP, high flow nasal cannulae	yes	139		49	36.7	-24.2789	-99.7195	28.5	0
1229	Derivation data	14	Male	1.342	0.373932	30	0	no	Hospitalised since birth	0.0416667	yes	yes	yes	no	no	no	no	no	no	no	no	no	Neither	no	no	CPAP, BiPAP, high flow nasal cannulae	no	142	91		36.8	-16.929	-69.5545	28.5	0
1230	Derivation data	12	Male	3.3	-0.0894989	38	0.6	no	Admitted	0.00347222	no	no	no	no	no	no	no	yes	no	no	no	no	Lethargy only	no	no	None	no	142	98	41	36.8	-16.929	-69.5545	27.5	0
1231	Derivation data	5	Male	2.21	0.0234197	36	0.4	no	Hospitalised since birth	3.98125	no	no	no	no	no	no	no	yes	no	no	no	no	Lethargy only	no	no	None	yes	140	98	38	37	-2.16891	-8.91708	27.5	0
1232	Derivation data	2	Male	1.91	0.092789	36	0.2	no	Hospitalised since birth	1.62569	no	no	no	no	yes	no	yes	yes	yes	no	yes	no	Lethargy only	yes	yes	CPAP, BiPAP, high flow nasal cannulae	yes	126	100	60	37.9	65.2412	269.017	27.5	0
1233	Derivation data	7	Male	3.78	-0.111339	39	0.2	no	Hospitalised since birth	2.2875	no	no	no	no	no	no	no	no	no	no	no	no	Neither	no	no	None	yes	142	96	45	37.5	35.0811	144.466	27.5	0
1234	Derivation data	5	Male	2.5	-0.0213263	38	0.2	no	Hospitalised since birth	1.72917	yes	no	no	no	no	no	no	no	yes	yes	no	yes	Lethargy only	no	yes	Invasive ventilation	yes	178	99	56	36.9	-9.5588	-39.2863	28.5	0
1235	Derivation data	9	Male	1.155	0.568285	30	0	no	Hospitalised since birth	0.01875	yes	yes	no	no	no	no	no	no	no	no	yes	no	Neither	no	yes	Invasive ventilation	yes	147	98		36.5	-38.9189	-159.744	7.69	1
1236	Derivation data	4	Female	3.15	-0.0805452	40	2.2	no	Admitted	0.0208333	no	yes	no	no	yes	no	no	yes	no	yes	no	no	Neither	no	no	None	yes	154	96	45	38.7	126.521	523.051	28.5	0
1237	Derivation data	16	Male	4.2	-0.124637	38	3.4	no	Admitted	0.03125	no	no	no	no	no	no	no	yes	no	yes	no	no	Lethargy only	no	no	None	yes	136	97	42	37.4	27.5912	113.585	29	0
1238	Derivation data	17	Female	1.57	0.22437	32	0	no	Hospitalised since birth	0.235417	no	no	no	no	no	no	no	no	no	no	no	no	Lethargy only	no	no	None	yes	176	93	36	38.4	103.391	427.016	4.85	1
1239	Derivation data	17	Male	1.67	0.177238	34	0	no	Admitted	0.0520833	yes	yes	no	no	no	no	yes	yes	no	no	no	no	Neither	no	no	Oxygen supplementation	yes	128	92	34	35	-146.169	-596.962	28.5	0
1240	Derivation data	16	Female	3.8	-0.112074	38	4.9	no	Admitted	0.0381944	no	no	no	no	no	yes	no	yes	no	yes	no	yes	Reduced/no movement	no	no	None	yes	126	97	34	38	72.8311	300.411	1.51	1
1241	Derivation data	9	Male	1.72	0.156694	38	0.5	no	Hospitalised since birth	4.39931	yes	no	no	no	no	no	no	no	no	no	no	no	Neither	no	yes	CPAP, BiPAP, high flow nasal cannulae	yes	161	99		36.9	-9.5588	-39.2863	29	0
1242	Validation data	8	Male	3.638	-0.105769	40	0.5	no	Hospitalised since birth	5.00625	yes	no	no	no	no	yes	no	no	no	no	no	no	Lethargy only	yes	no	Invasive ventilation	yes	131	100	32	37	-2.16891	-8.91708	27.5	0
1243	Derivation data	16	Female	2.3	0.00770965	35	4.2	no	Admitted	0.0888889	no	no	no	no	no	no	no	yes	no	no	no	no	Lethargy only	no	no	None	yes	130	97	40	36.9	-9.5588	-39.2863	29	0
1244	Derivation data	5	Male	2.2	0.0252853	36	0.4	no	Hospitalised since birth	4.61875	yes	no	no	no	no	no	yes	no	no	no	no	no	Lethargy only	no	no	Invasive ventilation	yes	176	89	64	36.5	-38.9189	-159.744	29	0
1245	Validation data	7	Male	2.41	-0.00915294	37	0	no	Hospitalised since birth	0.0395833	no	yes	no	no	no	no	no	no	no	no	no	no	Neither	no	no	None	yes	135	98	36	36.5	-38.9189	-159.744	27.5	0
1246	Derivation data	9	Male	2.18	0.0290937	35	0.3	yes	Hospitalised since birth	2.43958	yes	no	no	no	no	no	no	no	no	no	no	no	Neither	yes	yes	Invasive ventilation	yes	166	95	64	37.1	5.24097	21.5544	29	0
1247	Derivation data	7	Female	2.705	-0.0446587	38	0.1	no	Hospitalised since birth	0.785417	no	yes	no	no	no	no	no	no	no	no	no	no	Neither	no	no	None	yes	132	96	40	36.5	-38.9189	-159.744	27.5	0
1248	Derivation data	12	Male	1.2	0.513118	30	1.1	no	Hospitalised since birth	11.2083	yes	no	no	no	no	no	no	yes	no	no	no	no	Neither	no	yes	Invasive ventilation	no	145	100	42	37.4	27.5912	113.585	28.5	0
1249	Derivation data	17	Male	2.6	-0.0333973	40	0.9	no	Admitted	0.513194	no	no	no	no	no	no	no	no	no	no	no	no	Lethargy only	no	no	None	yes	130	98	40	38.6	118.791	490.936	29	0
1250	Derivation data	7	Female	2.76	-0.0500513	39	0	no	Hospitalised since birth	0.322917	no	yes	no	no	no	no	no	no	no	yes	no	no	Neither	no	yes	Invasive ventilation	yes	133	100	42	36.5	-38.9189	-159.744	27.5	0
1251	Validation data	4	Male	3.12	-0.0785978	40	2.6	no	Hospitalised since birth	23.6382	no	no	no	no	no	no	no	no	no	no	no	no	Neither	no	no	None	no	155	96	54	37.8	57.671	237.725	28.5	0
1252	Derivation data	10	Female	3.5	-0.0996936	39	4.6	no	Admitted	0.0493056	no	no	no	no	yes	yes	no	no	no	no	no	yes	Neither	no	no	None	no	140	98	62	38	72.8311	300.411	28.5	0
1253	Derivation data	6	Female	3.47	-0.098276	40	2.8	no	Hospitalised since birth	23.6382	yes	no	no	no	no	no	no	no	no	yes	no	no	Neither	no	no	None	yes	186	97	59	37.6	42.591	175.449	27.5	0
1254	Derivation data	17	Male	2.6	-0.0333973	40	0.8	no	Admitted	0.0243056	yes	no	no	no	no	yes	yes	yes	no	no	no	no	Reduced/no movement	no	no	Oxygen supplementation	yes	163	90	52	38	72.8311	300.411	29	0
1255	Derivation data	14	Female	2.62	-0.0356471	40	0.1	no	Hospitalised since birth	0.646528	yes	no	no	yes	no	no	no	no	no	no	no	no	Neither	no	no	CPAP, BiPAP, high flow nasal cannulae	no	142	95	54	36.8	-16.929	-69.5545	27.5	0
1256	Derivation data	16	Female	2.9	-0.0624202	38	1	no	Admitted	0.0847222	no	no	no	no	no	no	no	yes	yes	yes	no	no	Reduced/no movement	no	no	Oxygen supplementation	yes	138	98	48	37	-2.16891	-8.91708	4.77	1
1257	Validation data	8	Male	3.2	-0.08367	37	1.9	no	Hospitalised since birth	18.7583	yes	no	no	no	no	no	no	no	no	no	no	no	Neither	yes	no	Invasive ventilation	yes	157	100	68	37.3	20.121	82.8053	27.5	0
1258	Derivation data	12	Male	1.1	0.64512	32	0.6	yes	Hospitalised since birth	6.70486	yes	yes	yes	no	no	no	no	yes	no	no	no	no	Lethargy only	yes	yes	Invasive ventilation	yes	142	96	40	36.8	-16.929	-69.5545	28.5	0
1259	Derivation data	3	Female	3.06	-0.0745297	37	0.9	yes	Hospitalised since birth	8.72083	yes	yes	no	no	no	no	no	no	no	no	no	no	Neither	no	yes	Invasive ventilation	yes	146	93	82	36.7	-24.2789	-99.7195	28.5	0
1260	Derivation data	6	Male	3.32	-0.0906019	40	2.9	no	Admitted	0.106944	no	no	no	no	yes	no	no	yes	no	no	no	no	Neither	no	no	None	yes	131	100	36	36.7	-24.2789	-99.7195	6.5	0
1261	Derivation data	11	Male	3.4	-0.0948211	39	1.8	no	Admitted	0	no	no	no	no	no	no	no	yes	no	no	no	no	Neither	no	yes	None	yes				37	-2.16891	-8.91708	29	0
1262	Derivation data	12	Male	2.7	-0.0441521	37	1.1	no	Hospitalised since birth	10.7014	no	no	no	yes	no	yes	no	no	no	no	no	no	Lethargy only		yes	None	no	150	96	47	39	149.831	620.014	28.5	0
1263	Derivation data	13	Male	1.16	0.561837	36	0.2	no	Hospitalised since birth	2.5875	yes	no	no	no	no	no	no	yes	yes	no	yes	no	Neither	yes	no	CPAP, BiPAP, high flow nasal cannulae	yes	146	92	50	36.7	-24.2789	-99.7195	27.5	0
1264	Derivation data	7	Female	3.91	-0.115916	40	0.2	no	Hospitalised since birth	1.98681	no	no	no	no	no	no	no	no	no	yes	yes	no	Neither	no	no	None	yes	141	94	41	36.7	-24.2789	-99.7195	27.5	0
1265	Derivation data	14	Male	2	0.0686737	33	0.3	no	Hospitalised since birth	2.91597	yes	no	no	no	no	no	no	no	no	no	no	no	Neither	no	yes	CPAP, BiPAP, high flow nasal cannulae	no	152	95	52	36.8	-16.929	-69.5545	28.5	0
1266	Derivation data	10	Male	2.4	-0.00771518	39	1.1	no	Admitted	0.0416667	no	no	no	no	no	no	no	yes	no	no	no	no	Lethargy only	no	yes	None	no	130	94	58	37.3	20.121	82.8053	28.5	0
1267	Derivation data	11	Male	2.8	-0.0537752	36	4.8	no	Admitted	0.0270833	no	no	no	no	no	no	no	no	yes	no	no	no	Neither	no	no	None	no	131	93	41	38.5	111.081	458.924	27.5	0
1268	Derivation data	10	Female	3	-0.0702152	40	3.8	no	Admitted	0.0416667	yes	no	no	no	no	no	no	yes	no	no	no	no	Lethargy only	yes	yes	Oxygen supplementation	no	168	98	50	38	72.8311	300.411	28.5	0
1269	Derivation data	4	Female	1.77	0.137867	35	2.2	no	Admitted	0.0243056	no	no	no	no	yes	no	no	yes	no	no	no	no	Lethargy only	yes	no	None	yes	147	97	45	36.9	-9.5588	-39.2863	28.5	0
1270	Derivation data	4	Male	3.2	-0.08367	35	2.9	yes	Admitted	23.6382	yes	yes	no	no	no	no	no	yes	no	yes	no	no	Neither	yes	yes	CPAP, BiPAP, high flow nasal cannulae	yes	163	95	59	37.7	50.1211	206.536	28.5	0
1271	Derivation data	15	Female	0.686	1.94364	25	0.5	no	Hospitalised since birth	4.96181	yes	no	yes	no	no	no	no	yes	yes	no	yes	no	Neither	no	yes	CPAP, BiPAP, high flow nasal cannulae	yes	167	90	68	37	-2.16891	-8.91708	1.96	1
1272	Derivation data	16	Male	3	-0.0702152	38	0.2	no	Hospitalised since birth	2.49653	no	no	no	no	no	no	no	yes	no	no	no	no	Neither	no	no	None	yes	140	97	40	38.3	95.721	395.21	29	0
1273	Derivation data	10	Male	3	-0.0702152	39	0.6	no	Admitted	0.0277778	no	no	no	no	yes	yes	no	yes	no	no	yes	no	Neither	no	yes	None	yes	130	96	36	36.6	-31.609	-129.784	28.5	0
1274	Derivation data	13	Male	1.618	0.200656	32	0	no	Hospitalised since birth	0.232639	yes	no	no	no	no	no	no	no	no	no	no	no	Neither	no	no	None	no	148	97	58	36.8	-16.929	-69.5545	28.5	0
1275	Derivation data	7	Male	3.56	-0.102422	40	0.1	no	Hospitalised since birth	0.966667	no	yes	no	no	no	no	no	no	no	no	no	no	Neither	no	no	None	yes	144	98	41	36.9	-9.5588	-39.2863	7.5	0
1276	Derivation data	7	Male	3.225	-0.0851782	37	0	no	Hospitalised since birth	0.163194	yes	yes	no	no	no	no	no	no	no	yes	no	no	Neither	no	no	Invasive ventilation	yes	136	94	50	36.5	-38.9189	-159.744	27.5	0
1277	Derivation data	10	Female	2.8	-0.0537752	40	2	no	Admitted	0.00347222	yes	no	no	no	yes	no	no	no	no	no	no	no	Neither	no	no	Oxygen supplementation	no	156	89	70	38	72.8311	300.411	29	0
1278	Derivation data	7	Male	1.545	0.237605	32	0.4	no	Hospitalised since birth	4.51458	yes	no	no	no	no	no	no	yes	no	yes	no	no	Neither	yes	yes	Invasive ventilation	yes	135	94	45	36.7	-24.2789	-99.7195	27.5	0
1279	Derivation data	2	Male	3.21	-0.0842775	39	0.6	no	Admitted	0	no	no	no	no	no	no	no	no	no	no	no	no	Lethargy only	no	no	None	no	126	98	52	36.5	-38.9189	-159.744	28.5	0
1280	Derivation data	5	Male	1.25	0.458674	34	0.6	no	Hospitalised since birth	5.54653	yes	yes	no	no	no	no	no	no	no	no	no	no	Lethargy only	no	no	CPAP, BiPAP, high flow nasal cannulae	yes	158	96	60	36.25	-57.1064	-234.202	29	0
1281	Derivation data	13	Male	3	-0.0702152	38	0.6	no	Admitted	0	no	no	no	no	no	no	no	no	yes	no	no	no	Neither	no	no	None	yes	148	96	52	37	-2.16891	-8.91708	29	0
1282	Derivation data	8	Male	3.04	-0.0731199	38	0.6	no	Hospitalised since birth	6.56181	yes	no	yes	no	no	no	no	no	no	no	no	no	Neither	yes	no	Invasive ventilation	yes	160	100		38.3	95.721	395.21	29	0
1283	Derivation data	4	Female	3.75	-0.110215	40	0.3	no	Admitted	0.00972222	no	no	no	no	no	no	yes	yes	no	no	no	no	Neither	no	no	None	yes	155	98	47	36.7	-24.2789	-99.7195	27.5	0
1284	Derivation data	8	Female	2.3	0.00770965	36	0	no	Hospitalised since birth	0.0826389	yes	no	no	no	no	no	no	no	no	no	no	no	Neither	no	no	Oxygen supplementation	yes	149	98	77	36.8	-16.929	-69.5545	27.5	0
1285	Derivation data	19	Male	3.365	-0.0930122	37	0.1	no	Hospitalised since birth	0.483333	yes	yes	no	no	no	no	no	no	no	yes	yes	no	Neither	no	yes	CPAP, BiPAP, high flow nasal cannulae	yes	120	99	82	37	-2.16891	-8.91708	4.11	1
1286	Derivation data	4	Female	4.03	-0.119753	40	0	no	Hospitalised since birth	0.156944	yes	no	yes	no	no	no	yes	yes	no	yes	no	no	Neither	no	yes	Invasive ventilation	yes	159	95	65	35	-146.169	-596.962	25.57	1
1287	Derivation data	2	Female	1.77	0.137867	34	1.5	no	Hospitalised since birth	15.1222	yes	no	yes	no	yes	no	yes	yes	yes	yes	no	no	Reduced/no movement	no	yes	CPAP, BiPAP, high flow nasal cannulae	yes	152	100	50	37.2	12.6711	52.1292	27.5	0
1288	Derivation data	14	Female	1.168	0.551691	26	0	no	Hospitalised since birth	0.0729167	yes	no	yes	no	no	no	no	no	yes	no	no	no	Neither	no	yes	CPAP, BiPAP, high flow nasal cannulae	yes	139	92		36.9	-9.5588	-39.2863	29	0
1289	Derivation data	12	Male	3.6	-0.104166	40	0	no	Hospitalised since birth	0.40625	yes	no	no	no	yes	no	yes	yes	no	yes	no	no	Lethargy only	no	yes	Invasive ventilation	yes	159	94	40	36.6	-31.609	-129.784	28.5	0
1290	Derivation data	3	Female	1.055	0.717126	27	4.3	no	Hospitalised since birth	23.6382	no	no	no	no	no	no	no	yes	yes	no	no	yes	Neither	yes	yes	None	yes	142	99	62	36.8	-16.929	-69.5545	28.5	0
1291	Derivation data	2	Male	1.3	0.41039	30	0	no	Hospitalised since birth	0.0784722	yes	yes	no	no	no	no	yes	no	no	yes	no	no	Lethargy only	no	yes	Invasive ventilation	yes	136	84	62	37.2	12.6711	52.1292	27.5	0
1292	Derivation data	14	Female	0.938	0.955239	29	0	no	Hospitalised since birth	0.118056	yes	yes	no	no	no	no	no	no	no	no	no	no	Neither	no	no	CPAP, BiPAP, high flow nasal cannulae	yes	165	97	54	36.7	-24.2789	-99.7195	1.6	1
1293	Derivation data	19	Female	3	-0.0702152	38	2.1	yes	Hospitalised since birth	20.7361	no	no	no	no	no	no	no	no	no	no	no	no	Neither	no	no	None	yes	156	97	54	36.8	-16.929	-69.5545	29	0
1294	Derivation data	10	Male	2	0.0686737	39	2.8	no	Admitted	0.0402778	yes	no	no	no	no	no	no	yes	no	no	no	no	Neither	no	no	None	yes	140	94	60	38.5	111.081	458.924	4.5	0
1295	Derivation data	11	Male	3.45	-0.0973103	39	0.1	no	Hospitalised since birth	1.62292	yes	no	no	no	no	no	no	no	no	no	yes	no	Neither	yes	yes	Oxygen supplementation	yes	132	92	48	36.9	-9.5588	-39.2863	29	0
1296	Derivation data	8	Female	2.684	-0.0425117	35	0	no	Hospitalised since birth	0.0215278	yes	no	no	no	no	no	no	no	no	no	no	no	Neither	no	no	CPAP, BiPAP, high flow nasal cannulae	yes	150	96	52	36.9	-9.5588	-39.2863	27.5	0
1297	Derivation data	15	Male	3.48	-0.0987526	40	0.4	no	Hospitalised since birth	4.53264	yes	no	yes	no	no	no	no	no	no	no	no	no	Neither	no	no	CPAP, BiPAP, high flow nasal cannulae	no	140	85	64	37.1	5.24097	21.5544	28.5	0
1298	Validation data	10	Male	3.5	-0.0996936	39	2.7	no	Admitted	0.104167	yes	no	no	no	no	yes	no	yes	no	no	no	yes	Neither	no	no	Oxygen supplementation	no	102	80	28	36.5	-38.9189	-159.744	29	0
1299	Derivation data	12	Female	3	-0.0702152	40	3.2	yes	Admitted	0.00416667	yes	no	no	yes	yes	yes	no	no	no	yes	no	no	Reduced/no movement	yes	no	Invasive ventilation	yes	199	100		37.3	20.121	82.8053	28.5	0
1300	Derivation data	7	Female	3.67	-0.107081	40	0.2	no	Hospitalised since birth	1.73819	no	yes	no	no	no	no	no	no	no	no	no	no	Neither	no	no	None	yes	132	96	40	36.7	-24.2789	-99.7195	27.5	0
1301	Derivation data	5	Male	1.77	0.137867	35	0.4	no	Hospitalised since birth	3.80764	yes	no	yes	no	no	yes	no	no	no	yes	no	no	Neither	yes	yes	Invasive ventilation	yes	202	96	56	36.8	-16.929	-69.5545	28.5	0
1302	Derivation data	2	Male	2.745	-0.0486127	40	0.1	no	Hospitalised since birth	1.37222	no	yes	no	no	yes	no	yes	no	no	no	no	no	Lethargy only	no	yes	CPAP, BiPAP, high flow nasal cannulae	yes	102	100	58	36.9	-9.5588	-39.2863	27.5	0
1303	Derivation data	17	Male	3	-0.0702152	40	1.3	no	Admitted	0.0354167	no	no	no	no	no	yes	no	no	no	no	no	no	Neither	no	no	None	no	146	96	54	35.9	-82.3588	-337.373	28.5	0
1304	Derivation data	11	Female	1.44	0.300927	30	0.1	no	Hospitalised since birth	0.870139	yes	no	yes	yes	no	no	yes	yes	no	yes	no	no	Reduced/no movement	yes	yes	Invasive ventilation	yes	134	92	35	37	-2.16891	-8.91708	4.04	1
1305	Derivation data	9	Female	0.96	0.903743	27	0.8	no	Hospitalised since birth	8.22431	yes	no	yes	no	no	no	no	yes	yes	no	no	yes	Neither	no	yes	CPAP, BiPAP, high flow nasal cannulae	yes	161	92		36.7	-24.2789	-99.7195	28.5	0
1306	Derivation data	5	Male	2.6	-0.0333973	38	0.7	yes	Hospitalised since birth	7.06875	yes	no	no	no	no	no	no	no	no	no	no	no	Lethargy only	yes	yes	Invasive ventilation	no	172	90	45	36.5	-38.9189	-159.744	20	1
1307	Validation data	12	Male	3.3	-0.0894989	40	1.5	no	Hospitalised since birth	15.2465	yes	no	no	yes	yes	no	no	yes	no	no	no	no	Neither	yes	yes	Oxygen supplementation	no	200	98	45	39	149.831	620.014	28.5	0
1308	Derivation data	10	Male	3.5	-0.0996936	39	2.9	no	Admitted	0.0416667	yes	no	no	no	no	no	no	no	no	no	no	no	Neither	no	yes	None	no	152	100	48	37.9	65.2412	269.017	28.5	0
1309	Derivation data	13	Male	1.37	0.351467	32	0	no	Hospitalised since birth	0.140278	yes	no	no	no	no	no	yes	no	no	no	no	no	Neither	no	no	CPAP, BiPAP, high flow nasal cannulae	yes	150	95	60	36.6	-31.609	-129.784	28.5	0
1310	Derivation data	9	Female	0.88	1.11	25	0.5	no	Hospitalised since birth	5.11181	yes	no	yes	no	no	no	no	no	no	no	no	no	Neither		yes	CPAP, BiPAP, high flow nasal cannulae	yes	140	95	84	37.3	20.121	82.8053	2.1	1
1311	Validation data	17	Female	1.12	0.615868	27	0	no	Hospitalised since birth	0.211111	yes	no	no	no	no	no	no	yes	no	no	no	no	Lethargy only	no	yes	None	yes	166	94	48	37.2	12.6711	52.1292	28.5	0
1312	Derivation data	14	Male	2.93	-0.0648427	39	0.2	no	Hospitalised since birth	1.76597	no	no	no	no	no	no	no	no	no	no	no	no	Neither	no	no	None	no	138		52	39.2	165.471	685.172	28.5	0
1313	Derivation data	11	Male	3.8	-0.112074	40	0.1	no	Hospitalised since birth	0.895139	yes	no	no	no	no	no	no	no	no	yes	no	no	Neither	yes	no	Oxygen supplementation	yes	135	91	42	37.2	12.6711	52.1292	29	0
1314	Derivation data	9	Female	1.665	0.179395	30	0	no	Hospitalised since birth	0.0381944	yes	yes	no	no	no	no	no	no	no	no	no	no	Neither	no	yes	Invasive ventilation	yes	162	96	72	37	-2.16891	-8.91708	24.5	0
1315	Derivation data	14	Female	0.686	1.94364	25	0.1	no	Hospitalised since birth	0.208333	yes	no	yes	yes	no	no	no	no	no	no	no	no	Neither	no	no	Invasive ventilation	yes	160	95		36.9	-9.5588	-39.2863	28.5	0
1316	Derivation data	16	Male	1.3	0.41039	37	1.5	no	Admitted	0.06875	yes	no	no	no	no	no	no	yes	yes	no	no	no	Lethargy only	no	no	Oxygen supplementation	yes	120	95	54	36.9	-9.5588	-39.2863	29	0
1317	Derivation data	5	Male	2.17	0.0310375	39	2.5	no	Admitted	0.697917	no	no	no	no	no	yes	no	no	yes	no	no	no	Neither	yes	no	None	yes	154		36	36.9	-9.5588	-39.2863	28.5	0
1318	Derivation data	9	Male	1.1	0.64512	27	0	no	Hospitalised since birth	0.138889	yes	yes	no	no	no	no	no	no	no	no	no	no	Lethargy only	no	no	Invasive ventilation	yes	163	93	40	36.5	-38.9189	-159.744	29	0
1319	Derivation data	10	Female	3.8	-0.112074	40	0.2	no	Hospitalised since birth	2.26736	yes	yes	no	no	no	yes	no	yes	no	no	yes	no	Lethargy only	no	yes	CPAP, BiPAP, high flow nasal cannulae	yes	200	68	30	39.4	181.191	750.744	1.75	1
1320	Derivation data	9	Female	2.4	-0.00771518	38	0	no	Hospitalised since birth	0.0284722	yes	no	no	no	no	no	yes	no	no	no	no	no	Neither	no	no	Oxygen supplementation	yes	146	80	52	36.8	-16.929	-69.5545	28.5	0
1321	Derivation data	17	Female	1.34	0.375591	34	0.8	no	Admitted	7.66875	yes	yes	yes	no	no	no	yes	yes	no	no	no	no	Reduced/no movement	yes	yes	Oxygen supplementation	yes	163	95	40	37.5	35.0811	144.466	29	0
1322	Derivation data	17	Female	0.686	1.94364	28	2.7	no	Hospitalised since birth	23.6382	yes	no	no	no	no	no	no	no	no	no	no	no	Neither	no	yes	Oxygen supplementation	no	194	98	59	37.4	27.5912	113.585	28.5	0
1323	Validation data	3	Male	1.17	0.549187	29	1.2	no	Hospitalised since birth	12.0035	yes	no	yes	yes	no	no	no	no	no	yes	no	no	Lethargy only	no	yes	CPAP, BiPAP, high flow nasal cannulae	yes	162	99	58	36.6	-31.609	-129.784	28.5	0
1324	Derivation data	15	Male	0.95	0.926707	28	1.4	no	Hospitalised since birth	13.8333	yes	no	no	no	no	no	no	yes	yes	yes	no	no	Neither	yes	yes	Invasive ventilation	yes	166	97	63	37	-2.16891	-8.91708	16.17	1
1325	Derivation data	7	Male	3.77	-0.110968	40	0.1	no	Hospitalised since birth	0.697222	no	yes	no	no	no	no	no	no	no	no	no	no	Neither	no	no	None	yes	135	90	40	36.4	-46.2088	-189.603	27.5	0
1326	Derivation data	8	Female	1.731	0.152412	33	0.2	no	Hospitalised since birth	1.79375	yes	no	no	no	no	no	no	no	no	no	no	no	Neither	no	no	CPAP, BiPAP, high flow nasal cannulae	no	146	92	66	37	-2.16891	-8.91708	28.5	0
1327	Derivation data	3	Male	2.115	0.0422261	34	0.7	no	Hospitalised since birth	7.28681	yes	no	no	no	no	no	no	no	no	yes	no	no	Lethargy only	no	yes	Oxygen supplementation	yes	144	95	56	36.8	-16.929	-69.5545	29	0
1328	Derivation data	1	Female	1.89	0.0986211	35	0.3	no	Hospitalised since birth	2.50347	no	no	no	no	no	no	no	no	no	no	no	no	Neither	no	yes	None	yes	202	96		37.1	5.24097	21.5544	28.5	0
1329	Derivation data	4	Female	3.69	-0.107884	40	0	no	Hospitalised since birth	0.408333	yes	no	no	no	no	no	no	yes	no	no	no	no	Lethargy only	no	yes	Invasive ventilation	yes	124	92	24	36.1	-67.959	-278.571	27.5	0
1330	Derivation data	12	Male	1.8	0.127316	35	0.3	no	Hospitalised since birth	3.35903	no	no	no	no	yes	no	no	yes	no	no	no	no	Neither	yes	yes	None	no	180	100	58	38	72.8311	300.411	28.5	0
1331	Validation data	16	Male	2.9	-0.0624202	40	1.2	no	Hospitalised since birth	11.9792	no	no	no	yes	no	no	no	yes	no	yes	no	no	Lethargy only	yes	yes	None	yes	146	93	25	37.7	50.1211	206.536	29	0
1332	Derivation data	3	Female	0.995	0.828749	28	0	no	Hospitalised since birth	0.0895833	yes	yes	no	no	no	no	no	yes	no	no	yes	no	Neither	no	yes	CPAP, BiPAP, high flow nasal cannulae	yes	142	97	64	36.9	-9.5588	-39.2863	29	0
1333	Derivation data	5	Female	1.38	0.343773	30	0.1	no	Hospitalised since birth	0.953472	yes	no	yes	no	no	no	yes	yes	no	yes	yes	no	Lethargy only	no	no	CPAP, BiPAP, high flow nasal cannulae	yes	138	99	52	36.7	-24.2789	-99.7195	2.67	1
1334	Derivation data	10	Male	3.4	-0.0948211	39	5.2	no	Admitted	0.0138889	yes	no	no	no	no	yes	no	no	no	no	no	no	Neither	yes	yes	Oxygen supplementation	no	147	94	24	37.8	57.671	237.725	3.03	1
1335	Validation data	16	Male	3.1	-0.077268	38	0.1	no	Admitted	0.0638889	yes	no	no	no	no	yes	no	yes	no	no	no	no	Lethargy only	no	no	None	yes	148	98	30	37	-2.16891	-8.91708	29	0
1336	Derivation data	5	Male	1.06	0.70867	30	1.2	no	Hospitalised since birth	11.6181	yes	no	no	no	no	no	no	no	no	no	no	no	Neither	yes	no	None	no	136	100	58	36.4	-46.2088	-189.603	27.5	0
1337	Derivation data	6	Male	1.65	0.185983	35	2.8	yes	Admitted	23.6382	yes	no	yes	no	no	no	no	no	no	no	no	no	Neither	no	yes	Invasive ventilation	yes	119	95	51	35.8	-89.529	-366.623	28.5	0
1338	Derivation data	11	Male	3.45	-0.0973103	39	1.8	no	Admitted	0.09375	no	no	no	no	no	no	no	yes	no	no	no	no	Neither	no	no	None	yes	147	92	49	37.8	57.671	237.725	29	0
1339	Derivation data	16	Female	2.8	-0.0537752	39	0.5	no	Admitted	0.0930556	yes	yes	no	no	no	yes	no	yes	yes	yes	no	no	Reduced/no movement	no	no	Oxygen supplementation	yes	130	95	76	37	-2.16891	-8.91708	29	0
1340	Derivation data	8	Male	2.484	-0.0192584	34	0.3	no	Hospitalised since birth	2.70278	yes	no	no	no	no	no	no	no	no	no	no	no	Neither	yes	no	Invasive ventilation	no	170	94	66	37.5	35.0811	144.466	29	0
1341	Derivation data	15	Female	0.92	1.00015	27	0.8	no	Hospitalised since birth	8.02847	no	no	no	no	no	no	no	yes	yes	no	no	yes	Neither	no	yes	Oxygen supplementation	yes	134	93	25	36.8	-16.929	-69.5545	28.5	0
1342	Derivation data	8	Male	2.77	-0.0509975	40	0.1	yes	Admitted	0.0277778	yes	no	no	no	no	no	no	yes	yes	no	no	no	Neither	no	no	Oxygen supplementation	yes	153	98	82	37.3	20.121	82.8053	27.5	0
1343	Derivation data	5	Male	2.26	0.0144604	39	0.1	no	Hospitalised since birth	0.603472	yes	no	no	no	yes	no	no	yes	no	no	yes	no	Neither	no	no	None	yes	112	99	56	35	-146.169	-596.962	28.5	0
1344	Derivation data	4	Male	3.15	-0.0805452	40	1.3	no	Admitted	0.0173611	no	no	no	no	no	no	no	no	no	no	no	yes	Lethargy only	no	no	None	yes	164	95	50	38.3	95.721	395.21	28.5	0
1345	Derivation data	9	Female	1.13	0.60182	28	0.9	no	Hospitalised since birth	8.77014	no	no	no	no	no	no	no	no	no	no	no	no	Lethargy only	no	yes	Oxygen supplementation	yes	163	96		36.8	-16.929	-69.5545	28.5	0
1346	Derivation data	5	Female	1.86	0.107724	36	2.3	no	Admitted	0	no	no	no	no	yes	yes	no	no	no	no	no	no	Neither	no	no	None	no			48	37.8	57.671	237.725	29	0
1347	Derivation data	14	Male	0.76	1.54998	25	0.1	no	Hospitalised since birth	0.104167	yes	yes	yes	no	no	no	no	no	no	no	no	no	Neither	no	yes	Invasive ventilation	yes	154	90		36.8	-16.929	-69.5545	2.42	1
1348	Derivation data	7	Female	3.18	-0.0824378	39	0.1	no	Hospitalised since birth	1.23472	no	yes	no	no	no	no	no	no	no	no	no	no	Neither	no	no	None	yes	132	96	36	36.5	-38.9189	-159.744	27.5	0
1349	Derivation data	15	Female	0.99	0.838978	28	1.2	no	Hospitalised since birth	12.2889	yes	no	yes	no	no	no	no	no	no	no	no	no	Neither	yes	yes	CPAP, BiPAP, high flow nasal cannulae	no	177	100	68	36.6	-31.609	-129.784	27.5	0
1350	Derivation data	10	Male	3.5	-0.0996936	39	4.7	no	Admitted	0.0347222	no	no	no	no	no	yes	yes	yes	no	no	no	no	Reduced/no movement	no	yes	None	yes	143	95	50	36.5	-38.9189	-159.744	27.5	0
1351	Derivation data	17	Male	3.455	-0.0975533	40	0	no	Hospitalised since birth	0.229167	yes	yes	no	no	no	yes	yes	yes	no	yes	no	no	Reduced/no movement	yes	no	Oxygen supplementation	yes	184	95	62	39.2	165.471	685.172	1.83	1
1352	Derivation data	15	Male	2.75	-0.0490949	39	4.8	no	Hospitalised since birth	23.6382	yes	yes	no	yes	no	no	no	yes	no	no	no	no	Neither	no	yes	Invasive ventilation	yes	169	96	58	36.1	-67.959	-278.571	29	0
1353	Derivation data	8	Male	3.23	-0.0854756	40	0	no	Hospitalised since birth	0.147222	yes	yes	no	no	no	no	no	no	no	no	no	no	Neither	no	no	Invasive ventilation	yes	136	93		37.1	5.24097	21.5544	2.92	1
1354	Derivation data	10	Female	3.5	-0.0996936	39	2.3	no	Admitted	0.0763889	yes	no	no	no	yes	no	no	yes	no	no	no	no	Neither	no	yes	CPAP, BiPAP, high flow nasal cannulae	no	152			36.2	-60.7289	-249.017	9.01	1
1355	Derivation data	18	Male	0.93	0.974877	30	0.5	no	Hospitalised since birth	5.08819	no	no	no	no	no	no	no	yes	yes	no	no	no	Neither	yes	yes	Invasive ventilation	yes	162	98	73	36.3	-53.479	-219.362	27.5	0
1356	Derivation data	17	Male	3.36	-0.0927492	40	0	no	Hospitalised since birth	0.5	yes	no	no	no	yes	yes	no	yes	no	no	no	no	Reduced/no movement	yes	no	None	yes	202	96	90	38.9	142.041	587.59	29	0
1357	Derivation data	5	Female	0.775	1.48361	33	0.5	no	Hospitalised since birth	4.85139	yes	no	no	no	no	no	no	no	no	yes	no	no	Neither	no	yes	Invasive ventilation	yes	166	94	49	36.6	-31.609	-129.784	2.13	1
1358	Derivation data	5	Male	2.17	0.0310375	34	0.5	no	Hospitalised since birth	4.90486	yes	no	no	no	no	no	yes	yes	no	no	no	no	Lethargy only	yes	no	Invasive ventilation	yes	158	96	56	36.4	-46.2088	-189.603	27.5	0
1359	Derivation data	8	Female	2.804	-0.0541389	38	0	no	Hospitalised since birth	0.354861	yes	yes	no	no	no	no	no	no	no	no	no	no	Neither	no	no	Oxygen supplementation	no	138	97	54	37.6	42.591	175.449	28.5	0
1360	Derivation data	16	Female	3.4	-0.0948211	38	0.9	no	Admitted	0.0763889	no	no	no	no	no	no	yes	yes	no	yes	no	no	Reduced/no movement	no	no	Oxygen supplementation	yes	140	97	48	36.8	-16.929	-69.5545	7.72	1
1361	Derivation data	8	Female	1.5	0.263118	33	0.4	no	Hospitalised since birth	4.12361	yes	no	no	no	no	no	no	yes	yes	no	yes	no	Neither	yes	no	Invasive ventilation	yes	156	91	65	37	-2.16891	-8.91708	28.5	0
1362	Derivation data	5	Male	1.66	0.181571	31	0	no	Hospitalised since birth	0.0604167	yes	no	no	no	no	no	no	yes	no	no	yes	yes	Lethargy only	no	no	CPAP, BiPAP, high flow nasal cannulae	yes	164	89	56	36.4	-46.2088	-189.603	2.88	1
1363	Derivation data	13	Male	1.4	0.328878	31	3.7	no	Hospitalised since birth	23.6382	yes	no	yes	no	no	no	no	no	no	no	no	no	Neither	no	no	CPAP, BiPAP, high flow nasal cannulae	yes	152	94	54	36.6	-31.609	-129.784	12.5	0
1364	Validation data	6	Male	3.04	-0.0731199	39	0.6	yes	Admitted	0.0416667	no	no	no	no	no	no	no	yes	no	no	no	no	Neither	no	no	None	yes	140	97	35	36.1	-67.959	-278.571	27.5	0
1365	Derivation data	2	Female	0.686	1.94364	25	0.7	no	Hospitalised since birth	6.99514	yes	no	yes	no	no	no	yes	yes	yes	no	no	no	Lethargy only	no	yes	Invasive ventilation	yes	156	94	38	36.6	-31.609	-129.784	28.5	0
1366	Derivation data	16	Female	2.6	-0.0333973	38	2.1	no	Admitted	0.103472	yes	no	no	no	no	no	no	yes	no	yes	no	no	Reduced/no movement	yes	no	Oxygen supplementation	yes	148	96	66	37	-2.16891	-8.91708	28.5	0
1367	Derivation data	7	Female	3.36	-0.0927492	40	0.2	no	Hospitalised since birth	1.93125	no	no	no	no	no	no	no	no	no	no	no	no	Neither	no	no	None	yes	136	96	39	36.7	-24.2789	-99.7195	27.5	0
1368	Derivation data	10	Female	1.24	0.469038	30	1.2	no	Admitted	0.0277778	yes	no	yes	no	no	no	no	yes	yes	no	no	yes	Neither	no	yes	Oxygen supplementation	yes	142	96	68	37.9	65.2412	269.017	29	0
1369	Derivation data	11	Male	3.45	-0.0973103	38	2.1	no	Admitted	0.0465278	no	no	no	no	no	no	no	yes	no	no	no	yes	Neither	no	no	None	no	139	93	42	36.8	-16.929	-69.5545	29	0
1370	Derivation data	8	Female	2.992	-0.0696202	37	0.5	no	Hospitalised since birth	5.20556	yes	no	no	no	no	no	no	no	yes	no	no	no	Neither	no	no	Invasive ventilation	no	158	95	40	37.3	20.121	82.8053	25.81	1
1371	Derivation data	9	Female	2.505	-0.0219644	35	0.8	no	Hospitalised since birth	7.85139	yes	no	yes	no	no	no	no	no	yes	no	no	no	Neither	yes	yes	Invasive ventilation	yes	144	97	57	36.9	-9.5588	-39.2863	28.5	0
1372	Derivation data	16	Male	2.9	-0.0624202	39	0.5	no	Admitted	0.0826389	no	no	no	no	no	no	no	yes	no	yes	no	no	Lethargy only	no	no	None	yes	138	96	46	37.8	57.671	237.725	28.5	0
1373	Derivation data	17	Male	2.9	-0.0624202	40	2.2	no	Admitted	0.0347222	yes	no	no	no	yes	no	no	yes	no	no	no	no	Lethargy only	yes	yes	Oxygen supplementation	yes	202	83	88	38.3	95.721	395.21	28.5	0
1374	Derivation data	2	Female	2.75	-0.0490949	38	0.9	no	Hospitalised since birth	9.47431	yes	no	no	no	no	no	no	no	no	no	no	no	Lethargy only	no	yes	CPAP, BiPAP, high flow nasal cannulae	yes	200	96	58	39	149.831	620.014	28.5	0
1375	Derivation data	9	Male	1.435	0.304293	30	0.7	no	Hospitalised since birth	6.91319	yes	no	no	no	no	no	no	no	yes	yes	yes	no	Lethargy only	yes	yes	Invasive ventilation	yes	154	91	74	36.9	-9.5588	-39.2863	29	0
1376	Derivation data	4	Female	3.5	-0.0996936	38	0.3	no	Admitted	0.00486111	no	no	no	no	no	no	no	yes	no	no	yes	no	Neither	yes	yes	None	yes	146	94	51	36.4	-46.2088	-189.603	27.5	0
1377	Derivation data	11	Male	1.17	0.549187	30	0.6	no	Hospitalised since birth	6.16736	yes	no	yes	no	no	no	no	yes	yes	no	no	no	Neither	no	yes	Oxygen supplementation	yes	144		40	36.9	-9.5588	-39.2863	25.99	1
1378	Derivation data	17	Female	3	-0.0702152	40	3.9	no	Admitted	0.0520833	yes	no	no	no	no	no	no	no	no	no	no	no	Neither	no	no	None	no	167	97	32	36.5	-38.9189	-159.744	29	0
1379	Derivation data	15	Female	2.075	0.050928	37	2.9	no	Admitted	4	yes	no	yes	no	no	no	no	no	no	no	no	no	Neither	yes	yes	Invasive ventilation	yes	148	96		36.9	-9.5588	-39.2863	18.65	1
1380	Derivation data	9	Male	1.15	0.574817	29	1.1	no	Hospitalised since birth	11.3069	yes	no	no	no	no	no	yes	no	no	yes	no	no	Lethargy only	no	yes	Invasive ventilation	yes	190	99	60	36.9	-9.5588	-39.2863	28.5	0
1381	Derivation data	15	Female	1.53	0.24586	32	0.8	no	Hospitalised since birth	8.88472	yes	no	no	no	yes	no	yes	no	no	yes	no	no	Lethargy only	no	yes	Oxygen supplementation	yes	156	97	24	37	-2.16891	-8.91708	29	0
1382	Derivation data	6	Male	2.87	-0.0599214	38	2.9	no	Admitted	0	no	no	no	no	no	no	no	yes	no	no	no	no	Neither	no	no	None	yes	144		31	37.8	57.671	237.725	29	0
1383	Derivation data	8	Male	3.508	-0.100066	40	0	no	Hospitalised since birth	0.0861111	yes	no	no	no	no	no	no	no	no	no	no	no	Neither	no	no	Oxygen supplementation	yes	133	98	50	37	-2.16891	-8.91708	28.5	0
1384	Derivation data	16	Male	2.7	-0.0441521	38	0.3	no	Hospitalised since birth	2.86111	no	no	no	no	no	no	no	yes	yes	yes	no	no	Neither	no	no	None	yes	138	98	44	36.9	-9.5588	-39.2863	28.5	0
1385	Validation data	3	Male	1.27	0.438675	30	1	no	Hospitalised since birth	9.82292	yes	no	no	no	no	no	no	yes	yes	no	no	no	Lethargy only	no	yes	Invasive ventilation	yes	167	100	62	37.7	50.1211	206.536	5.13	1
1386	Derivation data	8	Female	3.168	-0.0816872	39	0	no	Hospitalised since birth	0.304167	yes	no	no	no	no	no	no	no	no	no	no	no	Neither	no	no	Oxygen supplementation	yes	143	99	54	37	-2.16891	-8.91708	27.5	0
1387	Derivation data	4	Male	1.56	0.229588	31	1.9	no	Hospitalised since birth	18.6722	yes	no	yes	no	no	no	no	yes	yes	no	no	no	Neither	no	yes	CPAP, BiPAP, high flow nasal cannulae	yes	149	96	50	36.8	-16.929	-69.5545	27.5	0
1388	Derivation data	5	Male	1.59	0.214228	31	0.3	no	Hospitalised since birth	3.03889	yes	no	no	no	no	no	no	no	yes	no	yes	no	Lethargy only	yes	no	Invasive ventilation	yes	156	93	52	36.4	-46.2088	-189.603	1.67	1
1389	Derivation data	7	Male	3.6	-0.104166	40	0.1	no	Hospitalised since birth	1.57153	no	yes	no	no	no	no	no	no	no	no	no	no	Neither	no	no	None	yes	140	97	40	36.5	-38.9189	-159.744	27.5	0
1390	Validation data	4	Female	3.45	-0.0973103	39	0.4	no	Admitted	0.0222222	no	no	no	no	no	yes	no	no	no	yes	yes	no	Neither	no	no	None	yes	176	96	36	38.5	111.081	458.924	27.5	0
1391	Derivation data	13	Male	1.254	0.454597	32	0.5	no	Hospitalised since birth	5.00556	yes	no	yes	no	no	no	no	yes	no	no	yes	no	Neither	yes	no	CPAP, BiPAP, high flow nasal cannulae	yes	162	95	60	36.7	-24.2789	-99.7195	28.5	0
1392	Derivation data	13	Female	0.94	0.950408	30	0.3	no	Hospitalised since birth	3.21389	yes	no	no	no	no	no	no	no	no	no	yes	no	Lethargy only	yes	no	CPAP, BiPAP, high flow nasal cannulae	yes	180	92	50	36.6	-31.609	-129.784	27.5	0
1393	Derivation data	2	Male	2.205	0.0243494	37	0	yes	Hospitalised since birth	0.100694	yes	no	no	no	no	no	yes	no	yes	yes	no	no	Lethargy only	no	yes	CPAP, BiPAP, high flow nasal cannulae	yes	172	100	62	36.8	-16.929	-69.5545	27.5	0
1394	Derivation data	7	Male	4.03	-0.119753	40	0	no	Hospitalised since birth	0.0444444	yes	yes	no	no	no	no	no	no	no	yes	no	no	Neither	no	no	Oxygen supplementation	yes	136	92	45	36.8	-16.929	-69.5545	27.5	0
1395	Derivation data	8	Male	1.984	0.0727223	32	1.9	no	Hospitalised since birth	19.1306	yes	no	no	no	no	no	no	yes	no	no	no	no	Neither	no	no	CPAP, BiPAP, high flow nasal cannulae	yes	153	99	36	37.4	27.5912	113.585	28.5	0
1396	Derivation data	19	Female	1.33	0.383997	30	0.2	no	Hospitalised since birth	2.41667	yes	no	no	no	no	no	no	no	no	yes	yes	no	Lethargy only	no	yes	Invasive ventilation	yes	188	94	82	35.3	-125.079	-511.345	28.5	0
1397	Derivation data	3	Female	1.27	0.438675	28	0	no	Hospitalised since birth	0.0180556	yes	no	no	no	no	no	no	no	no	no	no	no	Neither	no	no	CPAP, BiPAP, high flow nasal cannulae	no	173	92	64	35.8	-89.529	-366.623	28.5	0
1398	Derivation data	15	Female	1.2	0.513118	29	1	no	Admitted	9.97153	no	no	no	no	no	no	yes	yes	no	no	no	no	Lethargy only	no	yes	None	yes	144	91	44	36.9	-9.5588	-39.2863	28.5	0
1399	Derivation data	4	Female	2.76	-0.0500513	40	0.1	no	Hospitalised since birth	1.39514	no	no	no	no	no	no	no	no	no	no	yes	no	Reduced/no movement	no	no	None	no	126	98	42	36.6	-31.609	-129.784	27.5	0
1400	Derivation data	12	Female	1.1	0.64512	28	2.6	no	Hospitalised since birth	23.6382	yes	no	no	no	no	no	no	yes	no	no	no	no	Neither	no	yes	Oxygen supplementation	no	125	96	62	37	-2.16891	-8.91708	28.5	0
1401	Derivation data	15	Male	1.18	0.536858	28	0.5	no	Hospitalised since birth	5.33681	yes	no	no	no	no	no	no	yes	no	no	no	no	Reduced/no movement	no	yes	Invasive ventilation	yes	142	93	48	36.9	-9.5588	-39.2863	5.04	1
1402	Derivation data	11	Female	1.1	0.64512	29	0	no	Hospitalised since birth	0.15625	yes	no	no	no	no	no	no	yes	yes	no	yes	no	Neither	no	yes	Invasive ventilation	yes	120		50	36.1	-67.959	-278.571	28.5	0
1403	Derivation data	6	Male	1.85	0.110858	36	2.7	no	Hospitalised since birth	23.6382	no	no	no	no	no	no	no	yes	no	yes	no	no	Neither	no	no	None	yes	138	96	57	36.6	-31.609	-129.784	29	0
1404	Derivation data	3	Male	1.28	0.429025	30	5	no	Hospitalised since birth	23.6382	no	no	no	no	no	no	no	no	no	no	no	no	Neither	no	no	None	yes	182	100	56	38.1	80.441	331.907	28.5	0
1405	Derivation data	12	Male	1.5	0.263118	32	1.3	no	Hospitalised since birth	13.1451	no	no	no	no	no	yes	no	no	no	no	no	no	Neither		no	Oxygen supplementation	no	167	98	57	36.8	-16.929	-69.5545	28.5	0
1406	Derivation data	15	Male	1.66	0.181571	32	3.5	no	Hospitalised since birth	23.6382	yes	no	no	yes	no	no	no	no	no	no	no	no	Neither	no	yes	Invasive ventilation	yes	130	93	44	36.6	-31.609	-129.784	8.73	1
1407	Derivation data	2	Female	1.39	0.336245	30	0.3	no	Hospitalised since birth	2.48819	no	no	no	no	yes	no	yes	no	yes	yes	no	no	Lethargy only	yes	yes	CPAP, BiPAP, high flow nasal cannulae	yes	190	96	40	38	72.8311	300.411	27.5	0
1408	Derivation data	4	Male	4.1	-0.121838	40	1.9	no	Hospitalised since birth	19.4083	no	no	no	no	no	no	no	yes	no	no	no	no	Neither	yes	no	None	yes	148	95	36	37.2	12.6711	52.1292	1.5	0
1409	Derivation data	11	Female	1.6	0.209299	33	0	no	Hospitalised since birth	0.147222	yes	no	no	no	no	no	no	yes	no	no	no	no	Neither	no	yes	Oxygen supplementation	yes	125	95	49	36.5	-38.9189	-159.744	29	0
1410	Validation data	7	Male	3.15	-0.0805452	39	0.2	no	Hospitalised since birth	2.42847	yes	no	no	no	no	no	no	no	no	no	yes	no	Neither	no	no	Oxygen supplementation	yes	130	96	55	36.7	-24.2789	-99.7195	27.5	0
1411	Derivation data	13	Male	0.79	1.42098	27	0.3	no	Hospitalised since birth	2.77153	yes	no	yes	no	no	no	no	yes	yes	yes	yes	no	Reduced/no movement	yes	no	Invasive ventilation	yes	150		44	36.6	-31.609	-129.784	0.31	1
1412	Validation data	2	Female	3.36	-0.0927492	39	0.2	no	Hospitalised since birth	2.03056	yes	no	no	no	no	no	no	yes	no	no	no	no	Neither	no	yes	None	yes	102	100	48	36.9	-9.5588	-39.2863	27.5	0
1413	Derivation data	11	Female	2.83	-0.0564652	37	0.1	no	Hospitalised since birth	0.825694	yes	no	no	no	no	no	no	no	no	no	yes	no	Neither	no	yes	CPAP, BiPAP, high flow nasal cannulae	yes	180	90	62	38.2	88.0711	363.508	28.5	0
1414	Derivation data	5	Male	1.76	0.141504	29	0.6	no	Hospitalised since birth	6.16875	yes	no	no	no	no	no	no	yes	yes	no	no	no	Neither	yes	no	CPAP, BiPAP, high flow nasal cannulae	no	154	98	52	36.7	-24.2789	-99.7195	27.5	0
1415	Derivation data	7	Male	2.325	0.0036662	35	0	no	Hospitalised since birth	0.138194	yes	yes	no	no	no	no	no	no	no	yes	no	no	Neither	no	no	Invasive ventilation	yes	138	95	55	36.5	-38.9189	-159.744	28.5	0
1416	Derivation data	11	Female	3.1	-0.077268	40	1.2	no	Admitted	12.3333	yes	no	no	no	no	no	no	no	no	no	no	no	Neither	no	no	None	yes	150	93	50	37.3	20.121	82.8053	29	0
1417	Derivation data	3	Female	2.05	0.0566273	35	0.9	yes	Hospitalised since birth	8.89583	no	no	no	no	no	no	no	yes	yes	no	no	no	Neither	no	yes	None	yes	140	93	55	36.4	-46.2088	-189.603	28.5	0
1418	Derivation data	7	Male	3.37	-0.0932741	39	0.1	no	Hospitalised since birth	0.831944	no	yes	no	no	no	no	no	no	no	no	no	no	Neither	no	no	None	yes	130	96	47	36.4	-46.2088	-189.603	27.5	0
1419	Derivation data	14	Male	1.21	0.501687	32	0.2	no	Hospitalised since birth	2.30903	yes	no	no	no	no	no	no	yes	no	no	no	yes	Neither	no	no	CPAP, BiPAP, high flow nasal cannulae	yes	160	95		37.2	12.6711	52.1292	29	0
1420	Derivation data	17	Female	1.38	0.343773	32	0.1	no	Hospitalised since birth	0.585417	no	no	no	no	no	no	no	yes	no	no	no	no	Lethargy only	no	yes	None	yes	141	100	48	36.5	-38.9189	-159.744	29	0
1421	Derivation data	11	Female	3.25	-0.0866517	39	0.1	no	Hospitalised since birth	0.299306	yes	no	no	yes	no	no	no	yes	yes	no	yes	no	Neither	no	yes	CPAP, BiPAP, high flow nasal cannulae	yes	148	92	46	36.6	-31.609	-129.784	7.5	0
1422	Validation data	16	Male	2.7	-0.0441521	38	0.3	no	Admitted	0.0798611	yes	no	no	no	no	yes	no	yes	no	yes	no	no	Reduced/no movement	no	no	Oxygen supplementation	yes	137	96	49	37.6	42.591	175.449	29	0
1423	Derivation data	12	Male	3	-0.0702152	38	0.2	no	Hospitalised since birth	2.37292	yes	no	no	yes	no	no	no	yes	no	no	no	no	Lethargy only		yes	Invasive ventilation	no	165	86	47	37.6	42.591	175.449	28.5	0
1424	Derivation data	7	Male	2.88	-0.060763	38	0	no	Hospitalised since birth	0.0645833	yes	yes	no	no	no	no	no	no	no	yes	no	no	Neither	no	no	Invasive ventilation	yes	150	93	46	36.5	-38.9189	-159.744	28.5	0
1425	Derivation data	3	Male	1.299	0.411301	30	0.4	no	Hospitalised since birth	4.25903	yes	no	no	no	no	no	no	no	yes	no	yes	no	Neither	yes	yes	Oxygen supplementation	yes	145	94	60	36.7	-24.2789	-99.7195	28.5	0
1426	Derivation data	14	Female	1.184	0.532014	30	4.1	no	Admitted	0	yes	no	yes	no	no	no	no	no	no	no	no	no	Neither	no	no	Invasive ventilation	yes	163	94		35.4	-118.009	-482.603	28.5	0
1427	Derivation data	9	Male	3.05	-0.0738283	39	0	no	Hospitalised since birth	0.0173611	yes	no	no	no	no	no	no	no	no	no	no	no	Neither	no	no	Invasive ventilation	yes	133	98	60	36.7	-24.2789	-99.7195	28.5	0
1428	Validation data	9	Female	2.295	0.00853421	33	0	no	Hospitalised since birth	0.0416667	yes	no	no	no	no	no	no	no	no	no	no	no	Neither	no	yes	Invasive ventilation	yes	180	98	77	36.7	-24.2789	-99.7195	29	0
1429	Derivation data	5	Female	1.1	0.64512	31	0.3	no	Hospitalised since birth	3.53681	yes	no	yes	no	no	no	no	yes	no	no	no	no	Neither	yes	no	CPAP, BiPAP, high flow nasal cannulae	yes	148	95	56	36.5	-38.9189	-159.744	29	0
1430	Derivation data	2	Female	2.14	0.0370334	34	0	no	Hospitalised since birth	0.590278	yes	yes	no	yes	yes	no	no	yes	no	no	no	no	Lethargy only	no	yes	CPAP, BiPAP, high flow nasal cannulae	yes	150	82	56	37.4	27.5912	113.585	28.5	0
1431	Validation data	4	Male	1.53	0.24586	30	0	no	Hospitalised since birth	0.0763889	yes	no	no	no	no	no	yes	yes	no	no	no	no	Reduced/no movement	no	yes	CPAP, BiPAP, high flow nasal cannulae	no	160	93	30	35.4	-118.009	-482.603	27.5	0
1432	Derivation data	11	Female	3.7	-0.10828	40	2.5	no	Admitted	0.0784722	no	no	no	no	no	no	no	yes	no	yes	no	no	Reduced/no movement	no	no	None	no	145	94	47	37.5	35.0811	144.466	29	0
1433	Derivation data	8	Male	3.18	-0.0824378	40	0	no	Hospitalised since birth	0.156944	yes	no	no	no	no	no	no	no	no	no	no	no	Neither	no	no	Oxygen supplementation	yes	144	99	90	37.4	27.5912	113.585	27.5	0
1434	Derivation data	3	Female	1.07	0.692112	31	0.2	no	Hospitalised since birth	1.90764	yes	no	no	no	no	no	no	no	no	no	yes	yes	Neither	no	yes	CPAP, BiPAP, high flow nasal cannulae	yes	158	93	64	36.2	-60.7289	-249.017	28.5	0
1435	Validation data	17	Male	2.8	-0.0537752	38	0.2	no	Admitted	0	no	no	no	no	no	no	no	no	no	no	no	no	Neither	no	no	None	no	137	96	48	36.4	-46.2088	-189.603	27.5	0
1436	Derivation data	6	Male	2.82	-0.0555781	39	1.1	yes	Hospitalised since birth	10.5514	no	no	no	no	no	no	yes	no	no	no	no	no	Neither	no	no	None	yes	137	100	30	37	-2.16891	-8.91708	28.5	0
1437	Derivation data	5	Male	1.93	0.0871373	32	0.4	no	Hospitalised since birth	4.62153	yes	no	no	no	no	yes	no	no	no	no	no	no	Lethargy only	yes	no	Invasive ventilation	yes	114	93	54	36.2	-60.7289	-249.017	28.5	0
1438	Derivation data	4	Male	3.58	-0.103301	38	1.4	yes	Admitted	0.0125	yes	yes	no	yes	yes	no	yes	yes	no	yes	no	no	Neither	yes	yes	Invasive ventilation	yes	150	95	60	36.9	-9.5588	-39.2863	29	0
1439	Derivation data	15	Female	3.57	-0.102864	38	0.4	no	Hospitalised since birth	4.18542	no	no	no	no	no	no	no	no	yes	yes	no	no	Neither	no	no	None	yes	132	95	42	36.7	-24.2789	-99.7195	6.5	0
1440	Derivation data	5	Male	3.4	-0.0948211	39	1.7	no	Admitted	0	yes	no	no	no	no	yes	no	no	no	no	no	no	Neither	no	no	Oxygen supplementation	yes	140	100	34	36.5	-38.9189	-159.744	28.5	0
1441	Derivation data	5	Male	1.17	0.549187	28	0.1	no	Hospitalised since birth	0.675	yes	no	no	no	no	no	no	no	no	no	no	no	Lethargy only	no	yes	Invasive ventilation	yes	186	89	81	36.4	-46.2088	-189.603	4.92	1
1442	Derivation data	6	Male	2.54	-0.026326	37	2.7	yes	Hospitalised since birth	23.6382	yes	no	no	no	no	no	no	no	no	no	no	no	Neither	no	no	Invasive ventilation	yes	176	87	46	38.6	118.791	490.936	6.75	1
1443	Derivation data	2	Male	3.12	-0.0785978	39	0.1	no	Hospitalised since birth	0.8125	yes	no	no	no	no	no	yes	no	yes	yes	no	no	Lethargy only	no	yes	CPAP, BiPAP, high flow nasal cannulae	yes	146	100	68	37.6	42.591	175.449	27.5	0
1444	Derivation data	18	Male	2.615	-0.0350895	40	0.9	no	Admitted	0.0402778	no	no	no	no	no	no	no	no	no	no	no	no	Neither	yes	no	None	yes	152	98	44	38.1	80.441	331.907	27.5	0
1445	Derivation data	12	Female	0.7	1.85949	26	3	no	Hospitalised since birth	23.6382	yes	no	no	no	no	no	no	yes	yes	no	no	no	Lethargy only	yes	yes	Invasive ventilation	no	135	98	43	36.5	-38.9189	-159.744	28.5	0
1446	Validation data	11	Male	3.75	-0.110215	40	0.2	no	Hospitalised since birth	2.07292	yes	no	no	no	no	no	no	no	no	no	no	no	Neither	yes	no	Oxygen supplementation	yes	132	91	48	37.1	5.24097	21.5544	29	0
1447	Derivation data	12	Female	2.9	-0.0624202	40	0.3	no	Hospitalised since birth	3.36806	yes	yes	no	no	no	no	no	yes	no	yes	no	no	Lethargy only		yes	Invasive ventilation	yes	169	100	40	36.5	-38.9189	-159.744	28.5	0
1448	Validation data	2	Female	2.78	-0.0519334	38	0	no	Hospitalised since birth	0.0833333	no	no	no	no	yes	no	no	no	no	no	no	no	Neither	no	yes	None	yes	120	100	56	36.6	-31.609	-129.784	28.5	0
1449	Derivation data	8	Female	0.804	1.36567	27	0	no	Hospitalised since birth	0.0798611	yes	no	yes	no	no	no	yes	no	no	no	no	no	Neither	no	no	Invasive ventilation	yes	140	100	56	36.6	-31.609	-129.784	28.5	0
1450	Derivation data	18	Female	1.71	0.160659	38	1.8	no	Hospitalised since birth	18.2347	no	no	no	no	no	no	yes	yes	no	yes	no	yes	Lethargy only	no	no	None	no	120	98	47	37.4	27.5912	113.585	27.5	0
1451	Derivation data	5	Female	3	-0.0702152	39	2.5	no	Hospitalised since birth	23.6382	yes	no	no	no	no	no	no	yes	no	no	no	no	Reduced/no movement	yes	yes	Invasive ventilation	yes	158	92	32	36.8	-16.929	-69.5545	28.5	0
1452	Derivation data	15	Male	1.51	0.257251	34	0.5	no	Hospitalised since birth	5.10625	yes	no	yes	no	no	no	no	no	no	no	no	no	Lethargy only	no	yes	Oxygen supplementation	yes	143	88		37	-2.16891	-8.91708	29	0
1453	Derivation data	12	Female	3	-0.0702152	40	0.9	no	Hospitalised since birth	9.0625	yes	no	no	no	no	yes	yes	yes	yes	yes	no	no	Reduced/no movement	yes	yes	Invasive ventilation	yes	122	90	40	36.5	-38.9189	-159.744	2.92	1
1454	Derivation data	14	Male	0.7	1.85949	25	0.5	no	Hospitalised since birth	4.125	yes	no	yes	no	no	no	no	no	no	no	no	no	Neither	no	no	Invasive ventilation	yes	142	92		36.7	-24.2789	-99.7195	7.48	1
1455	Derivation data	3	Male	2.69	-0.0431303	36	0.2	yes	Hospitalised since birth	1.80069	yes	no	no	no	no	no	no	yes	no	no	no	no	Neither	no	yes	Invasive ventilation	yes	121	94	39	36.7	-24.2789	-99.7195	28.5	0
1456	Validation data	6	Female	2.16	0.0330084	32	5.2	yes	Hospitalised since birth	23.6382	no	no	no	no	no	no	no	no	yes	no	no	no	Neither	no	yes	None	yes	128	95	40	36.5	-38.9189	-159.744	29	0
1457	Derivation data	12	Male	2.5	-0.0213263	37	1.3	yes	Hospitalised since birth	12.5444	yes	no	no	no	no	no	no	yes	no	no	no	no	Neither	yes	yes	Invasive ventilation	yes	138	99	42	36.5	-38.9189	-159.744	27.5	0
1458	Derivation data	17	Male			40	4.4	no	Admitted	0.00555556	yes	no	no	no	yes	no	no	yes	no	no	no	no	Lethargy only	no	no	Oxygen supplementation	yes	142	96	42	36.2	-60.7289	-249.017	29	0
1459	Derivation data	14	Male	1.64	0.190476	31	0	no	Hospitalised since birth	0.311111	yes	no	yes	no	no	no	no	yes	no	no	no	yes	Neither	no	yes	CPAP, BiPAP, high flow nasal cannulae	no	152	96	56	36.8	-16.929	-69.5545	28.5	0
1460	Derivation data	12	Male	3.9	-0.11558	40	1.9	no	Hospitalised since birth	19.1917	yes	no	no	no	no	yes	no	yes	yes	no	no	no	Neither	yes	yes	Invasive ventilation	no	160	94	45	36.5	-38.9189	-159.744	28.5	0
1461	Validation data	11	Male	3.4	-0.0948211	40	2.9	no	Admitted	0.0354167	no	no	no	no	yes	no	no	yes	yes	no	no	no	Neither	no	yes	None	yes	150	95	47	37.3	20.121	82.8053	29	0
1462	Derivation data	4	Female	2.79	-0.0528593	40	2.5	no	Admitted	0.00416667	no	no	no	no	no	no	no	yes	no	no	no	no	Neither	no	no	None	yes	173	92	58	38	72.8311	300.411	28.5	0
1463	Validation data	8	Female	2.745	-0.0486127	38	0.1	no	Hospitalised since birth	1.40139	yes	no	no	no	no	no	no	yes	yes	no	no	no	Neither	no	no	Oxygen supplementation	no	140	95	57	37	-2.16891	-8.91708	27.5	0
1464	Validation data	9	Female	1.18	0.536858	30	0.2	no	Hospitalised since birth	1.76389	yes	no	no	no	no	no	no	no	no	no	no	no	Neither	yes	yes	Invasive ventilation	yes	159	96	51	36.7	-24.2789	-99.7195	28.5	0
1465	Derivation data	4	Female	3.1	-0.077268	36	0.3	no	Admitted	0.0125	no	no	no	no	no	no	no	yes	yes	no	yes	no	Neither	no	no	None	yes	132	98	38	37.2	12.6711	52.1292	27.5	0
1466	Derivation data	14	Male	0.8	1.38117	26	0	no	Hospitalised since birth	0.0416667	yes	no	no	no	no	no	no	no	no	no	no	no	Lethargy only	no	no	Invasive ventilation	yes	186	94	52	37	-2.16891	-8.91708	20.15	1
1467	Derivation data	5	Female	1.3	0.41039	37	0.3	no	Hospitalised since birth	3.04097	yes	no	no	no	no	no	no	no	yes	no	no	no	Reduced/no movement	no	yes	Invasive ventilation	yes	202	100	58	37	-2.16891	-8.91708	0.48	1
1468	Derivation data	7	Female	3.87	-0.114557	40	0	no	Hospitalised since birth	0.0305556	yes	yes	no	yes	yes	yes	no	no	no	yes	no	no	Neither	no	no	Invasive ventilation	yes	140	85	43	36.3	-53.479	-219.362	26.5	0
1469	Validation data	7	Female	3.48	-0.0987526	40	0.2	no	Hospitalised since birth	1.57986	no	yes	yes	no	no	no	no	no	no	no	yes	no	Neither	no	no	None	yes	135	95	43	36.5	-38.9189	-159.744	27.5	0
1470	Derivation data	9	Female	0.91	1.02626	27	0.1	no	Hospitalised since birth	0.0729167	yes	yes	no	yes	no	no	yes	no	no	no	no	no	Neither	no	no	CPAP, BiPAP, high flow nasal cannulae	yes	139	98		36.8	-16.929	-69.5545	2.5	0
1471	Derivation data	14	Female	0.74	1.64482	28	0.1	no	Hospitalised since birth	0.0694444	yes	no	yes	no	no	no	no	no	no	no	no	no	Neither	no	yes	Invasive ventilation	yes	162	95	56	36.2	-60.7289	-249.017	28.5	0
1472	Derivation data	12	Male	1.7	0.164694	35	0.2	no	Hospitalised since birth	1.74653	yes	no	no	no	no	no	no	yes	yes	yes	yes	no	Lethargy only	yes	yes	Invasive ventilation	yes	141	96	40	37	-2.16891	-8.91708	29	0
1473	Derivation data	3	Male	1.29	0.419599	32	0.8	no	Hospitalised since birth	7.46181	no	no	no	no	yes	no	no	yes	yes	no	no	yes	Neither	no	yes	None	yes	167	99	58	36.8	-16.929	-69.5545	28.5	0
1474	Validation data	16	Male	2.1	0.0454311	36	1.9	no	Admitted	0.0472222	no	no	no	no	no	no	no	yes	yes	no	no	no	Neither	no	no	None	yes	142	98	38	37.3	20.121	82.8053	28.5	0
1475	Derivation data	7	Male	4.21	-0.124906	40	0	no	Hospitalised since birth	0.114583	no	yes	no	no	no	no	no	no	no	no	no	no	Neither	no	no	None	yes	140	95	44	36.5	-38.9189	-159.744	27.5	0
1476	Derivation data	15	Female	2.85	-0.0582115	39	0.6	no	Hospitalised since birth	5.81875	no	no	no	no	no	no	no	no	yes	yes	no	no	Lethargy only	no	yes	None	no	151	96		36.8	-16.929	-69.5545	29	0
1477	Derivation data	12	Male	1.6	0.209299	32	1	no	Hospitalised since birth	10.4174	yes	no	no	no	no	yes	no	yes	yes	yes	no	no	Lethargy only	no	yes	Invasive ventilation	no	198	98	40	38.8	134.271	555.268	28.5	0
1478	Derivation data	11	Male	3.6	-0.104166	40	2.1	no	Admitted	0.0256944	no	no	no	no	no	no	no	no	yes	no	no	no	Neither	no	no	None	no		95		37.9	65.2412	269.017	29	0
1479	Derivation data	9	Male	0.865	1.15517	28	1.2	no	Hospitalised since birth	11.6458	yes	no	no	no	no	no	no	no	no	no	no	no	Neither	no	yes	CPAP, BiPAP, high flow nasal cannulae	yes	128	95		35.5	-110.919	-453.76	2.92	1
1480	Derivation data	14	Male	1.422	0.313213	29	0.1	no	Hospitalised since birth	1.04028	yes	no	yes	no	no	no	no	no	no	yes	no	no	Neither	no	yes	CPAP, BiPAP, high flow nasal cannulae	no	150	94		36.9	-9.5588	-39.2863	29	0
1481	Derivation data	15	Male	1.4	0.328878	25	0.4	no	Hospitalised since birth	3.95833	yes	no	yes	no	no	no	no	no	no	no	yes	no	Neither	no	yes	CPAP, BiPAP, high flow nasal cannulae	no	104	61	24	36.8	-16.929	-69.5545	29	0
1482	Validation data	12	Female	3.2	-0.08367	40	0.2	no	Hospitalised since birth	1.88611	yes	no	no	yes	no	no	no	yes	no	yes	no	no	Lethargy only	yes	yes	Invasive ventilation	yes	158	98	40	37.5	35.0811	144.466	27.5	0
1483	Derivation data	7	Female	2.26	0.0144604	34	0	no	Hospitalised since birth	0.0319444	yes	yes	no	yes	no	no	no	no	no	yes	no	no	Neither	no	no	Invasive ventilation	yes	139	80	59	36.5	-38.9189	-159.744	27.5	0
1484	Derivation data	14	Female	1	0.818674	28	0	no	Hospitalised since birth	0.149306	yes	yes	no	yes	no	no	no	no	no	no	no	no	Neither	no	no	Invasive ventilation	yes	169	93	54	36.8	-16.929	-69.5545	28.5	0
1485	Validation data	8	Female	1.503	0.261346	29	1.7	no	Hospitalised since birth	16.8125	yes	no	yes	no	no	no	no	yes	no	no	no	no	Neither	yes	no	Oxygen supplementation	yes	135	99	52	37.3	20.121	82.8053	28.5	0
1486	Derivation data	15	Male	1.81	0.123915	32	4.3	no	Admitted	0.354167	yes	no	yes	no	no	no	no	no	no	no	no	no	Lethargy only	no	no	Oxygen supplementation	yes	180	90	69	36.7	-24.2789	-99.7195	29	0
1487	Derivation data	16	Male	3.5	-0.0996936	40	0.8	no	Admitted	0.0958333	no	no	no	no	no	no	no	yes	no	no	yes	no	Lethargy only	no	no	None	yes	138		42	36.9	-9.5588	-39.2863	29	0
1488	Validation data	16	Female	2.9	-0.0624202	38	1.1	yes	Hospitalised since birth	10.8125	yes	no	no	no	no	no	no	yes	no	no	no	no	Lethargy only	yes	yes	Oxygen supplementation	yes	144	92	66	38	72.8311	300.411	29	0
1489	Derivation data	8	Male	4.21	-0.124906	38	0.1	no	Hospitalised since birth	0.698611	no	no	no	no	no	no	no	yes	no	no	no	yes	Neither	no	no	None	yes	114	96	55	37	-2.16891	-8.91708	28.5	0
1490	Derivation data	7	Male	4.04	-0.120058	40	0	no	Hospitalised since birth	0.0451389	yes	yes	yes	yes	no	no	no	no	no	yes	no	no	Neither	no	no	Oxygen supplementation	yes	135	93	55	36.5	-38.9189	-159.744	27.5	0
1491	Derivation data	10	Male	3	-0.0702152	39	0.9	no	Admitted	0.0381944	no	no	no	no	yes	no	no	no	no	no	yes	no	Neither	no	no	None	no	135	95	54	36.7	-24.2789	-99.7195	27.5	0
1492	Derivation data	17	Female	1.2	0.513118	30	0.7	no	Hospitalised since birth	6.88542	yes	no	no	no	no	no	no	no	no	no	yes	no	Neither	yes	yes	None	no	136	99	52	37	-2.16891	-8.91708	29	0
1493	Derivation data	9	Female	0.88	1.11	27	4.3	no	Hospitalised since birth	23.6382	yes	no	no	no	no	no	no	no	no	no	no	no	Lethargy only	no	yes	Invasive ventilation	yes	168	93		37.1	5.24097	21.5544	28.5	0
1494	Validation data	16	Male	1.98	0.0737497	35	1.2	no	Admitted	0.0326389	no	no	no	no	no	no	no	yes	no	no	no	no	Lethargy only	no	no	None	yes	130	95	36	36.9	-9.5588	-39.2863	29	0
1495	Derivation data	17	Female	1.9	0.095682	34	0	no	Hospitalised since birth	0.263194	yes	no	no	no	no	no	no	yes	no	no	no	no	Lethargy only	no	yes	Oxygen supplementation	yes	128	96	48	36.2	-60.7289	-249.017	28.5	0
1496	Validation data	13	Male	1.028	0.764941	39	0.6	no	Hospitalised since birth	5.93958	yes	no	no	no	no	no	no	no	no	no	yes	no	Neither	no	no	None	yes	150	92	58	36.5	-38.9189	-159.744	28.5	0
1497	Derivation data	16	Male	3.6	-0.104166	39	0.1	no	Admitted	0.0722222	no	no	no	no	no	yes	yes	yes	no	yes	no	no	Reduced/no movement	no	no	None	yes	138	96	49	37.4	27.5912	113.585	29	0
1498	Derivation data	17	Male	2.5	-0.0213263	40	0.3	no	Admitted	0.0423611	no	no	no	no	yes	no	no	no	no	no	no	no	Neither	no	no	None	no	120	97	58	37.3	20.121	82.8053	29	0
1499	Derivation data	9	Male	1.055	0.717126	29	0.5	no	Hospitalised since birth	4.65347	no	no	no	no	no	no	no	yes	yes	no	yes	yes	Neither	yes	yes	None	yes	141	92		36.8	-16.929	-69.5545	23.86	1
1500	Derivation data	4	Female	2.3	0.00770965	38	0.8	no	Hospitalised since birth	7.5125	no	no	no	no	no	yes	no	yes	no	no	no	no	Lethargy only	yes	no	None	yes	145	95	41	36.6	-31.609	-129.784	24.49	1
1501	Derivation data	5	Male	1.09	0.660354	36	0.4	no	Hospitalised since birth	4.47361	yes	no	no	no	no	no	yes	no	yes	no	no	yes	Lethargy only	yes	no	Invasive ventilation	yes	170	99	36	36.5	-38.9189	-159.744	29	0
1502	Derivation data	11	Male	4	-0.118826	39	0.1	yes	Hospitalised since birth	1.06458	no	no	no	yes	no	no	no	yes	no	no	no	yes	Neither	no	yes	None	yes	139		40	36.8	-16.929	-69.5545	29	0
1503	Derivation data	13	Female	0.916	1.01049	28	0	no	Hospitalised since birth	0.283333	yes	no	no	no	no	no	no	yes	no	no	no	no	Neither	yes	no	CPAP, BiPAP, high flow nasal cannulae	yes	154	98	66	36.6	-31.609	-129.784	28.5	0
1504	Derivation data	3	Male	2.57	-0.0299235	35	0.3	no	Hospitalised since birth	3.20833	yes	yes	no	yes	no	no	no	no	no	no	no	no	Lethargy only	yes	yes	Invasive ventilation	yes	164	95		36.7	-24.2789	-99.7195	28.5	0
1505	Derivation data	13	Male	1.202	0.510809	31	0.9	no	Hospitalised since birth	9.26597	yes	no	no	no	no	no	no	yes	no	no	no	no	Lethargy only	yes	no	Invasive ventilation	yes	132	92	60	36.6	-31.609	-129.784	2.73	1
1506	Derivation data	5	Female	0.95	0.926707	29	1.5	no	Hospitalised since birth	14.5188	yes	no	no	no	no	no	no	no	no	no	no	no	Lethargy only	no	no	CPAP, BiPAP, high flow nasal cannulae	no	172	86	88	37.2	12.6711	52.1292	29	0
1507	Derivation data	17	Female	2.9	-0.0624202	39	0.2	no	Admitted	2	yes	no	no	no	no	yes	no	no	no	no	no	no	Lethargy only	no	no	Oxygen supplementation	yes	126	83	63	37.6	42.591	175.449	1.98	1
1508	Derivation data	11	Male	2.2	0.0252853	36	1.3	no	Admitted	0.0354167	no	no	no	no	no	no	no	no	no	no	yes	no	Neither	no	no	None	no	147		45	36.8	-16.929	-69.5545	29	0
1509	Derivation data	8	Male	2.52	-0.0238559	38	0.1	no	Admitted	0.0597222	yes	no	no	yes	no	no	no	no	no	no	no	no	Neither	no	no	Oxygen supplementation	yes	146	100	70	37	-2.16891	-8.91708	28.5	0
1510	Validation data	9	Male	2.99	-0.0694707	40	0	no	Hospitalised since birth	0.0243056	yes	no	no	no	no	no	no	no	yes	no	no	yes	Neither	no	yes	Oxygen supplementation	yes	137	100		36.9	-9.5588	-39.2863	29	0
1511	Validation data	12	Female	2.3	0.00770965	36	3	no	Admitted	23.6382	yes	no	no	no	no	no	no	no	no	no	no	no	Neither	no	yes	Oxygen supplementation	no	166	99	56	37.4	27.5912	113.585	28.5	0
1512	Derivation data	4	Female	3	-0.0702152	39	3.1	no	Admitted	0.125	yes	no	no	no	no	no	no	yes	no	no	no	no	Neither	yes	no	Oxygen supplementation	yes	134	97	34	36.9	-9.5588	-39.2863	27.5	0
1513	Derivation data	4	Male	3.29	-0.0889398	40	0.3	no	Hospitalised since birth	3.18194	yes	no	no	no	no	no	no	yes	no	no	no	no	Neither	yes	no	CPAP, BiPAP, high flow nasal cannulae	yes	132	92	45	37	-2.16891	-8.91708	27.5	0
1514	Derivation data	9	Male	1.105	0.637658	27	0.2	no	Hospitalised since birth	1.78472	yes	no	no	no	no	no	no	no	yes	yes	no	no	Neither	yes	no	Invasive ventilation	yes	135	90	71	36.8	-16.929	-69.5545	28.5	0
1515	Derivation data	9	Male	1.075	0.684006	28	0.2	no	Hospitalised since birth	2.29514	yes	no	yes	no	no	no	no	no	no	no	no	no	Neither	yes	yes	Invasive ventilation	yes	137	98	66	36	-75.1689	-308.023	29	0
1516	Validation data	4	Female	3.26	-0.0872317	39	0.9	no	Admitted	0.0111111	no	no	no	no	no	no	no	yes	no	no	yes	no	Neither	no	no	None	yes	149	93	50	36.6	-31.609	-129.784	27.5	0
1517	Derivation data	10	Female	3	-0.0702152	39	0.3	no	Admitted	0.0208333	no	no	no	no	no	yes	no	yes	no	no	no	no	Neither	no	yes	None	yes	120	94	40	38	72.8311	300.411	27.5	0
1518	Validation data	14	Male	1.5	0.263118	30	0.2	no	Hospitalised since birth	2.38264	yes	no	no	no	no	no	no	no	no	no	yes	no	Neither	no	no	CPAP, BiPAP, high flow nasal cannulae	yes	152	97		36.8	-16.929	-69.5545	28.5	0
1519	Derivation data	5	Male	1.14	0.588141	31	1.3	no	Hospitalised since birth	12.2736	no	no	no	no	no	no	no	yes	yes	no	no	yes	Neither	no	no	None	yes		90	54	36.9	-9.5588	-39.2863	28.5	0
1520	Derivation data	8	Female	1.612	0.203505	34	0.7	no	Hospitalised since birth	6.98056	no	no	yes	yes	no	no	no	no	yes	yes	no	yes	Neither	yes	no	CPAP, BiPAP, high flow nasal cannulae	yes	144	97	56	37.5	35.0811	144.466	27.5	0
1521	Derivation data	11	Male	3.8	-0.112074	40	0	no	Hospitalised since birth	0.211111	no	no	no	no	no	no	no	no	no	no	no	no	Neither	no	no	None	yes	145	90	40	37.1	5.24097	21.5544	29	0
1522	Derivation data	13	Male	0.74	1.64482	25	0.1	no	Hospitalised since birth	0.829167	yes	no	no	no	no	no	no	no	no	no	no	no	Neither	yes	no	CPAP, BiPAP, high flow nasal cannulae	yes	160	90	44	36.6	-31.609	-129.784	27.5	0
1523	Derivation data	13	Female	1.23	0.479656	31	0.1	no	Hospitalised since birth	1.07292	yes	yes	no	yes	no	no	no	yes	no	no	no	no	Lethargy only	yes	no	Invasive ventilation	yes	162	96	50	36.6	-31.609	-129.784	2.53	1
1524	Validation data	11	Female	3.12	-0.0785978	40	0	no	Hospitalised since birth	0.183333	yes	yes	no	no	no	no	no	no	no	no	no	no	Neither	no	no	Oxygen supplementation	yes	127	94	47	35.7	-96.6789	-395.77	29	0
1525	Derivation data	17	Male	1.79	0.130774	39	0	yes	Hospitalised since birth	0.107639	yes	no	no	no	no	no	yes	yes	no	no	no	no	Reduced/no movement	no	no	Oxygen supplementation	yes	154	92	56	36.3	-53.479	-219.362	3.98	1
1526	Derivation data	6	Female	3.3	-0.0894989	37	3.3	yes	Hospitalised since birth	23.6382	yes	no	no	no	no	no	no	no	no	no	no	no	Neither	no	no	None	yes	170	100	48	37.3	20.121	82.8053	29	0
1527	Derivation data	12	Male	3.9	-0.11558	39	0	no	Hospitalised since birth	0.4625	yes	no	no	no	no	no	no	yes	yes	yes	no	no	Reduced/no movement		yes	Invasive ventilation	yes	168	98	45	38.2	88.0711	363.508	29	0
1528	Validation data	10	Male	3	-0.0702152	40	1.5	no	Admitted	0.0208333	yes	yes	no	yes	no	yes	no	yes	no	yes	no	no	Neither	no	no	CPAP, BiPAP, high flow nasal cannulae	yes	181	90	30	37.1	5.24097	21.5544	5.06	1
1529	Derivation data	8	Male	1.195	0.518942	28	1.7	no	Hospitalised since birth	17.9167	yes	no	no	no	no	no	no	no	no	no	no	no	Neither	no	no	Oxygen supplementation	no	170	100	72	37.2	12.6711	52.1292	28.5	0
1530	Derivation data	9	Male	2.94	-0.0656337	40	0	no	Hospitalised since birth	0.0763889	yes	no	no	no	no	no	no	no	no	no	no	no	Neither	no	no	Oxygen supplementation	yes	138	98		37.5	35.0811	144.466	29	0
1531	Derivation data	4	Male	2.86	-0.0590709	38	0.1	no	Hospitalised since birth	1.29167	yes	no	no	yes	no	yes	no	no	no	no	yes	no	Reduced/no movement	no	yes	Invasive ventilation	no	160	89	60	36.5	-38.9189	-159.744	27.5	0
1532	Validation data	12	Male	1.4	0.328878	31	0.3	no	Hospitalised since birth	3.74722	yes	no	no	no	no	no	no	yes	no	yes	yes	no	Neither	yes	yes	None	no	133	100	43	36.5	-38.9189	-159.744	28.5	0
1533	Derivation data	2	Female	1.96	0.0789819	35	0	no	Hospitalised since birth	0.0743056	yes	no	no	no	no	no	yes	no	yes	yes	no	no	Lethargy only	no	yes	CPAP, BiPAP, high flow nasal cannulae	yes	134	100	60	36.4	-46.2088	-189.603	28.5	0
1534	Validation data	16	Male	2.5	-0.0213263	39	0	no	Admitted	0.0770833	yes	no	no	no	no	no	no	yes	no	yes	no	no	Reduced/no movement	no	no	Oxygen supplementation	yes	136	97	48	37	-2.16891	-8.91708	28.5	0
1535	Derivation data	15	Male	1.41	0.321667	29	2.7	no	Hospitalised since birth	23.6382	yes	no	no	no	no	no	no	yes	yes	no	no	no	Neither	no	yes	Invasive ventilation	yes	178	92	79	36.9	-9.5588	-39.2863	8.9	1
1536	Derivation data	10	Male	3.1	-0.077268	39	0.4	no	Admitted	0.0833333	yes	no	no	no	no	yes	no	yes	no	no	no	no	Neither	no	yes	Oxygen supplementation	yes	143	88		37.6	42.591	175.449	29	0
1537	Derivation data	3	Female	0.7	1.85949	29	0.5	no	Hospitalised since birth	4.62292	yes	no	no	no	no	no	no	yes	yes	no	no	no	Lethargy only	no	yes	CPAP, BiPAP, high flow nasal cannulae	yes	143	90	60	37.2	12.6711	52.1292	29	0
1538	Derivation data	11	Male	3.87	-0.114557	38	0.6	no	Admitted	0.0416667	no	no	no	no	no	no	no	yes	no	no	no	no	Neither	yes	yes	None	no	130	91	45	37.6	42.591	175.449	29	0
1539	Derivation data	13	Female	1.316	0.396089	34	0.4	yes	Hospitalised since birth	4.09722	yes	no	no	no	no	no	yes	yes	no	no	no	no	Neither	yes	no	CPAP, BiPAP, high flow nasal cannulae	yes	180	93	60	37.4	27.5912	113.585	22.58	1
1540	Derivation data	13	Female	1.794	0.129384	32	0.2	no	Hospitalised since birth	1.69444	yes	no	no	no	no	no	no	no	no	no	yes	no	Neither	yes	no	CPAP, BiPAP, high flow nasal cannulae	yes	138	96	48	36.6	-31.609	-129.784	28.5	0
1541	Derivation data	10	Male	3.8	-0.112074	39	1.2	no	Admitted	0.0208333	no	no	no	no	yes	no	no	no	no	no	no	no	Neither	no	no	None	no	160	96	58	37.9	65.2412	269.017	27.5	0
1542	Derivation data	12	Female	3.5	-0.0996936	39	0.5	no	Admitted	0.0152778	no	yes	no	no	yes	no	no	yes	no	no	no	no	Lethargy only	no	yes	None	yes	170	99		38.5	111.081	458.924	28.5	0
1543	Derivation data	11	Female	3	-0.0702152	38	0.3	no	Hospitalised since birth	3.07917	no	no	no	no	no	no	no	yes	no	no	no	no	Neither	yes	yes	None	no	157	90	46	36.9	-9.5588	-39.2863	29	0
1544	Validation data	3	Female	1.81	0.123915	33	0	no	Hospitalised since birth	0.102778	yes	no	no	no	no	no	no	no	no	no	yes	no	Neither	no	yes	CPAP, BiPAP, high flow nasal cannulae	yes	124	97	60	37.2	12.6711	52.1292	29	0
1545	Derivation data	13	Male	1.506	0.259584	32	0.3	no	Hospitalised since birth	2.52917	yes	no	yes	no	no	no	no	no	no	no	no	no	Neither	yes	no	CPAP, BiPAP, high flow nasal cannulae	yes	140	92	48	36.6	-31.609	-129.784	27.5	0
1546	Derivation data	2	Male	1.95	0.0816586	34	0	no	Hospitalised since birth	0.0888889	yes	no	no	yes	no	no	no	no	yes	no	no	no	Lethargy only	no	yes	Oxygen supplementation	yes	180	100	70	37.3	20.121	82.8053	27.5	0
1547	Validation data	11	Male	2.6	-0.0333973	37	0.1	no	Hospitalised since birth	0.95625	yes	no	no	no	no	no	no	yes	yes	yes	yes	no	Reduced/no movement	yes	yes	Invasive ventilation	yes	134	89	45	36.3	-53.479	-219.362	29	0
1548	Derivation data	1	Female	0.94	0.950408	27	0.6	no	Hospitalised since birth	6.19097	no	no	yes	no	no	no	no	no	no	no	no	no	Neither	no	yes	Oxygen supplementation	yes	165	96		37.6	42.591	175.449	28.5	0
1549	Derivation data	5	Female	1.245	0.463825	30	0.1	no	Hospitalised since birth	0.56875	yes	no	yes	no	no	no	no	yes	no	yes	no	no	Neither	no	yes	Invasive ventilation	yes	128	98	56	36.1	-67.959	-278.571	2.08	1
1550	Derivation data	10	Male	3.16	-0.0811821	40	0.1	no	Admitted	0.00902778	no	no	no	no	yes	no	no	yes	no	no	no	no	Neither	no	no	None	yes	148	97	56	37.8	57.671	237.725	27.5	0
1551	Derivation data	12	Male	1.2	0.513118	28	1	no	Hospitalised since birth	10.1903	yes	no	no	no	no	no	no	yes	no	yes	yes	no	Lethargy only		yes	Invasive ventilation	yes	120	95	35	38.1	80.441	331.907	1.9	1
1552	Derivation data	10	Male	2.3	0.00770965	39	0.2	no	Admitted	0	no	no	no	no	no	yes	yes	yes	yes	no	yes	no	Reduced/no movement	no	no	None	yes	163	93	48	39.4	181.191	750.744	0.32	1
1553	Derivation data	13	Female	0.896	1.06429	31	0.4	no	Hospitalised since birth	3.52222	yes	no	no	no	no	no	no	no	yes	no	no	no	Neither	yes	no	CPAP, BiPAP, high flow nasal cannulae	yes	164	92	40	36.6	-31.609	-129.784	27.5	0
1554	Derivation data	17	Male	2.9	-0.0624202	38	1.6	no	Admitted	0.0375	no	no	no	no	no	no	no	no	no	no	no	no	Neither	no	no	None	yes	182	97	85	39.4	181.191	750.744	29	0
1555	Derivation data	11	Male	3.74	-0.109834	39	1.6	no	Hospitalised since birth	15.6778	no	no	no	no	no	no	no	no	no	no	no	yes	Neither	no	no	None	no				37.6	42.591	175.449	29	0
1556	Derivation data	14	Male	2	0.0686737	36	0.1	yes	Hospitalised since birth	0.6375	yes	yes	no	no	no	no	no	no	no	no	no	no	Neither	no	no	CPAP, BiPAP, high flow nasal cannulae	no	124	90	68	36.4	-46.2088	-189.603	28.5	0
1557	Derivation data	16	Female	2.8	-0.0537752	39	3.5	no	Admitted	0.0756944	no	no	no	no	no	yes	no	yes	yes	yes	no	no	Reduced/no movement	yes	yes	None	yes	120	96	28	37.2	12.6711	52.1292	29	0
1558	Validation data	9	Female	3.025	-0.0720441	40	0	no	Hospitalised since birth	0.0208333	yes	no	no	no	no	no	no	no	no	yes	no	no	Neither	no	yes	Invasive ventilation	yes	121	73	86	36.2	-60.7289	-249.017	28.5	0
1559	Derivation data	13	Male	2.495	-0.0206843	40	1.2	no	Admitted	9.18472	no	no	no	no	yes	no	no	no	yes	no	no	no	Lethargy only	no	no	None	yes	176	92	54	39	149.831	620.014	28.5	0
1560	Derivation data	10	Male	2	0.0686737	39	0.2	no	Admitted	0.0118056	no	no	no	no	no	yes	no	yes	no	no	no	no	Neither	no	yes	None	no	120	95	50	39.2	165.471	685.172	27.5	0
1561	Derivation data	15	Male	1.02	0.779843	30	2.4	no	Hospitalised since birth	23.6382	yes	no	yes	no	yes	no	no	no	no	no	no	no	Lethargy only	no	no	Oxygen supplementation	yes	148	95	60	36.8	-16.929	-69.5545	28.5	0
1562	Validation data	4	Male	3	-0.0702152	37	1	no	Admitted	0.945139	yes	no	no	yes	no	no	yes	yes	no	no	no	no	Reduced/no movement	no	yes	Invasive ventilation	yes	176	95	30	38	72.8311	300.411	18.13	1
1563	Derivation data	15	Female	1.1	0.64512	30	0.7	no	Admitted	7.31944	yes	no	no	no	no	no	yes	no	no	no	no	no	Lethargy only		yes	CPAP, BiPAP, high flow nasal cannulae	yes	170	96	56	37	-2.16891	-8.91708	27.5	0
1564	Derivation data	13	Female	1.522	0.250362	30	0.6	no	Hospitalised since birth	6.08472	no	no	no	no	no	no	no	yes	no	no	yes	no	Lethargy only	no	no	None	yes	150	98	50	36.6	-31.609	-129.784	28.5	0
1565	Derivation data	19	Male	1.4	0.328878	33	1.8	no	Hospitalised since birth	18.3299	no	no	yes	no	no	no	yes	no	no	no	no	no	Neither	no	yes	None	no	150	94	74	36.1	-67.959	-278.571	29	0
1566	Validation data	16	Male	3	-0.0702152	40	0.1	no	Hospitalised since birth	1.55903	yes	no	no	no	no	no	no	yes	no	no	no	no	Lethargy only	yes	no	Oxygen supplementation	yes	128	93	54	36.9	-9.5588	-39.2863	29	0
1567	Derivation data	2	Male	1.68	0.172982	32	1.6	no	Hospitalised since birth	16.2576	no	no	no	no	no	no	yes	yes	yes	yes	no	no	Lethargy only	no	yes	None	yes	150	100	46	36.8	-16.929	-69.5545	27.5	0
1568	Derivation data	12	Male	2	0.0686737	37	0.6	yes	Hospitalised since birth	5.84861	yes	no	no	no	no	no	yes	yes	yes	yes	yes	no	Lethargy only	yes	yes	Invasive ventilation	yes	160	98	30	36.6	-31.609	-129.784	0.33	1
1569	Derivation data	1	Female	1.76	0.141504	33	1.2	yes	Hospitalised since birth	12.2882	no	no	no	no	no	no	no	yes	no	yes	no	no	Lethargy only	no	yes	None	yes	167	98		37.8	57.671	237.725	29	0
1570	Derivation data	19	Male	1.505	0.26017	31	2.1	no	Hospitalised since birth	21.1049	yes	no	yes	yes	no	no	yes	yes	no	no	no	no	Reduced/no movement	no	yes	CPAP, BiPAP, high flow nasal cannulae	yes	142	96	48	36.7	-24.2789	-99.7195	28.5	0
1571	Derivation data	14	Female	0.818	1.31316	31	2.9	no	Hospitalised since birth	23.6382	yes	no	yes	no	no	no	no	no	no	no	no	no	Neither	no	yes	CPAP, BiPAP, high flow nasal cannulae	no	152	95		36.8	-16.929	-69.5545	28.5	0
1572	Derivation data	8	Female	4.21	-0.124906	40	0	no	Hospitalised since birth	0.466667	yes	no	no	no	no	no	no	no	no	no	no	no	Neither	no	no	Oxygen supplementation	yes	130	95	58	37	-2.16891	-8.91708	27.5	0
1573	Derivation data	13	Male	1.376	0.346831	30	0.2	no	Hospitalised since birth	1.68056	yes	no	no	no	no	no	no	no	no	no	no	no	Neither	no	no	Invasive ventilation	yes	148	94	58	36.6	-31.609	-129.784	27.5	0
1574	Derivation data	2	Male	3.71	-0.108674	38	0	no	Hospitalised since birth	0.104167	yes	no	no	no	yes	no	no	no	no	no	no	no	Neither	no	yes	CPAP, BiPAP, high flow nasal cannulae	yes	152	100	68	37.2	12.6711	52.1292	27.5	0
1575	Derivation data	7	Female	3.61	-0.104593	40	0.2	no	Hospitalised since birth	2.07431	no	no	no	no	no	no	no	no	no	no	yes	no	Neither	no	no	None	yes	135	95	48	36.7	-24.2789	-99.7195	29	0
1576	Derivation data	11	Male	3.3	-0.0894989	39	0.1	no	Hospitalised since birth	1.47361	yes	no	no	no	no	no	no	yes	no	no	no	no	Neither	no	yes	None	yes	132	92	90	36.9	-9.5588	-39.2863	29	0
1577	Derivation data	16	Male	3	-0.0702152	38	4.7	no	Admitted	0.0513889	yes	no	no	no	no	yes	no	yes	no	no	no	no	Neither	no	no	Oxygen supplementation	yes	120	90	40	38.1	80.441	331.907	29	0
1578	Derivation data	1	Male	1.82	0.12057	32	0.3	no	Hospitalised since birth	3.33889	no	no	yes	no	no	no	no	yes	no	yes	no	yes	Neither	yes	yes	CPAP, BiPAP, high flow nasal cannulae	yes	170	96		35.6	-103.809	-424.816	28.5	0
1579	Derivation data	2	Male	1.17	0.549187	28	1.2	no	Hospitalised since birth	12.216	no	no	yes	no	no	no	yes	yes	yes	yes	no	no	Reduced/no movement	yes	yes	CPAP, BiPAP, high flow nasal cannulae	yes	160	94	58	36.8	-16.929	-69.5545	27.5	0
1580	Derivation data	17	Male	3.4	-0.0948211	38	0	no	Hospitalised since birth	0.59375	yes	no	no	no	no	yes	yes	yes	no	no	no	no	Reduced/no movement	no	no	Oxygen supplementation	yes	170	95	70	38.3	95.721	395.21	29	0
1581	Derivation data	17	Male	2.8	-0.0537752	40	1.9	no	Admitted	0.00486111	yes	no	no	no	no	yes	yes	yes	no	no	no	no	Reduced/no movement	no	no	Oxygen supplementation	yes	147	89	40	37.5	35.0811	144.466	29	0
1582	Derivation data	3	Male	1.14	0.588141	27	0	no	Hospitalised since birth	0.0375	yes	no	yes	no	no	no	yes	no	no	no	no	no	Neither	no	yes	CPAP, BiPAP, high flow nasal cannulae	yes	142	90	65	36.7	-24.2789	-99.7195	27.5	0
1583	Derivation data	13	Female	1.724	0.155128	37	0.6	no	Hospitalised since birth	6.20625	no	no	no	no	no	no	no	no	no	no	yes	yes	Lethargy only	yes	no	None	no	150		48	36.8	-16.929	-69.5545	28.5	0
1584	Derivation data	17	Male	3.15	-0.0805452	40	0	no	Hospitalised since birth	0.107639	yes	no	no	no	no	no	no	no	no	no	no	no	Neither	no	no	Oxygen supplementation	yes	136	88	86	35.6	-103.809	-424.816	29	0
1585	Derivation data	12	Male	3.4	-0.0948211	37	1	no	Admitted	0.5	yes	yes	yes	yes	no	no	no	yes	no	yes	yes	no	Lethargy only	no	yes	Invasive ventilation	no	108	100	45	35	-146.169	-596.962	28.5	0
1586	Derivation data	9	Female	0.72	1.74769	25	2.2	no	Hospitalised since birth	22.2604	yes	no	yes	no	no	no	yes	no	yes	yes	no	no	Neither	yes	yes	Invasive ventilation	yes	127	94	70	37	-2.16891	-8.91708	5.56	1
1587	Derivation data	10	Female	1.1	0.64512	31	0.4	no	Hospitalised since birth	3.85486	yes	no	no	no	no	no	no	no	no	no	yes	no	Neither	yes	yes	CPAP, BiPAP, high flow nasal cannulae	yes	185	100		38.4	103.391	427.016	1.82	1
1588	Derivation data	9	Female	0.965	0.892528	26	0.2	no	Hospitalised since birth	2.15278	yes	no	yes	no	no	no	no	no	no	no	yes	no	Neither	yes	yes	CPAP, BiPAP, high flow nasal cannulae	yes	165	99		36.9	-9.5588	-39.2863	28.5	0
1589	Derivation data	15	Female	1.1	0.64512	30	0.8	no	Hospitalised since birth	7.70139	no	no	no	no	no	no	no	yes	yes	no	no	yes	Neither	no	yes	Oxygen supplementation	yes	141	95		36.8	-16.929	-69.5545	29	0
1590	Derivation data	9	Female	3.405	-0.0950749	38	0.1	no	Hospitalised since birth	0.565972	yes	yes	no	no	no	no	no	yes	no	no	no	no	Neither	no	yes	Oxygen supplementation	yes							11.5	0
1591	Derivation data	15	Female	1.5	0.263118	35	1.4	no	Hospitalised since birth	13.9604	no	no	no	no	no	no	no	yes	yes	no	no	yes	Neither	yes	yes	Oxygen supplementation	yes	155	95	50	36.7	-24.2789	-99.7195	28.5	0
1592	Derivation data	8	Male	3.722	-0.109141	40	0.1	no	Hospitalised since birth	1.03611	no	no	no	no	yes	no	no	yes	no	no	no	yes	Neither	no	no	None	yes	113	95	50	37.8	57.671	237.725	28.5	0
1593	Derivation data	17	Female	2.78	-0.0519334	38	0	yes	Admitted	0.0166667	yes	no	no	yes	yes	no	yes	yes	no	no	no	no	Neither	no	yes	Oxygen supplementation	yes	156	99	42	37.3	20.121	82.8053	6.67	1
1594	Derivation data	7	Male	2.915	-0.0636408	39	0	no	Hospitalised since birth	0.0722222	no	yes	no	yes	no	no	no	no	no	yes	no	no	Neither	no	no	None	yes	142	85	60	36.5	-38.9189	-159.744	27.5	0
1595	Derivation data	7	Male	2.62	-0.0356471	34	0	no	Hospitalised since birth	0.0416667	no	no	no	yes	no	no	no	no	no	yes	no	no	Neither	no	no	None	yes	137	93	55	36.4	-46.2088	-189.603	28.5	0
1596	Derivation data	9	Male	3.26	-0.0872317	40	0	no	Hospitalised since birth	0.145833	yes	no	yes	yes	no	yes	yes	no	no	yes	no	no	Reduced/no movement	no	no	Invasive ventilation	yes	132	91		36.7	-24.2789	-99.7195	29	0
1597	Validation data	3	Male	1.25	0.458674	32	1.2	no	Hospitalised since birth	12.4299	no	no	no	no	no	no	no	yes	no	no	no	yes	Lethargy only	no	yes	None	yes	127	96	56	36.5	-38.9189	-159.744	26.5	0
1598	Derivation data	16	Male	3.65	-0.106265	38	0.5	no	Hospitalised since birth	4.1875	yes	no	no	no	no	yes	no	yes	no	no	no	no	Lethargy only	yes	no	Oxygen supplementation	yes	130	96	40	36.9	-9.5588	-39.2863	28.5	0
1599	Derivation data	15	Female	1.1	0.64512	30	1.3	no	Hospitalised since birth	13.0882	yes	no	no	no	no	no	no	no	no	no	no	no	Lethargy only	no	yes	Oxygen supplementation	yes	158	98		36.9	-9.5588	-39.2863	29	0
1600	Derivation data	17	Female	2.7	-0.0441521	40	1.7	no	Admitted	0	no	no	no	no	yes	yes	no	no	no	no	no	no	Neither	no	no	None	yes	158	99	60	37.5	35.0811	144.466	28.5	0
1601	Derivation data	18	Male	1.145	0.581436	33	0	no	Hospitalised since birth	0.0319444	no	no	yes	no	no	no	no	yes	no	no	no	no	Neither		no	CPAP, BiPAP, high flow nasal cannulae	no	128	98	60	35	-146.169	-596.962	27.5	0
1602	Derivation data	4	Male	3.04	-0.0731199	38	2.1	yes	Admitted	0.00902778	no	no	no	no	no	no	no	yes	yes	yes	no	no	Lethargy only	no	yes	None	yes	156	95	47	38.5	111.081	458.924	28.5	0
1603	Derivation data	13	Male	1.91	0.092789	34	0.1	no	Hospitalised since birth	0.929861	no	no	no	no	no	no	no	no	no	yes	no	no	Reduced/no movement	yes	no	None	no	138	96	50	36.6	-31.609	-129.784	27.5	0
1604	Derivation data	13	Female	2.18	0.0290937	34	0.2	no	Hospitalised since birth	2.19306	yes	no	no	no	no	no	no	no	yes	no	yes	no	Lethargy only	yes	no	Invasive ventilation	yes	170	88	84	38.8	134.271	555.268	11.79	1
1605	Derivation data	14	Female	0.98	0.859907	28	0	no	Hospitalised since birth	0.215278	yes	no	yes	no	no	no	no	no	no	yes	no	no	Neither	no	yes	CPAP, BiPAP, high flow nasal cannulae	yes	138	91	54	37	-2.16891	-8.91708	29	0
1606	Derivation data	8	Female	1.9	0.095682	33	0.5	no	Hospitalised since birth	5.12431	yes	no	yes	no	no	no	no	yes	yes	no	yes	yes	Neither	yes	no	Invasive ventilation	yes	163	100	50	36.8	-16.929	-69.5545	28.5	0
1607	Derivation data	5	Male	2.47	-0.017416	40	2	no	Admitted	0.895833	no	no	no	no	yes	no	no	yes	yes	no	no	no	Neither	no	no	None	yes	148			36.4	-46.2088	-189.603	28.5	0
1608	Derivation data	11	Male	3.17	-0.0818129	39	0.1	no	Hospitalised since birth	0.114583	yes	no	no	yes	no	no	no	yes	no	yes	no	no	Reduced/no movement	no	no	Oxygen supplementation	no	142	61	58	36.3	-53.479	-219.362	29	0
1609	Derivation data	3	Female	2.385	-0.00552451	38	0.9	no	Hospitalised since birth	8.76736	yes	no	no	no	no	no	no	yes	no	no	no	yes	Lethargy only	no	yes	Oxygen supplementation	yes	126	96	37	36.7	-24.2789	-99.7195	27.5	0
1610	Derivation data	5	Female	1.25	0.458674	29	2.2	no	Hospitalised since birth	22.2486	no	no	no	no	no	no	no	yes	yes	no	no	yes	Neither	no	no	None	yes			56	36.8	-16.929	-69.5545	28.5	0
1611	Validation data	8	Female	1.107	0.634701	29	0.9	no	Hospitalised since birth	9.47986	no	no	yes	no	no	no	no	no	no	no	no	no	Neither	yes	no	CPAP, BiPAP, high flow nasal cannulae	yes	182	95	56	37.2	12.6711	52.1292	28.5	0
1612	Validation data	13	Male	1.122	0.613028	29	0.3	no	Hospitalised since birth	2.99792	yes	no	yes	no	no	no	no	no	no	no	yes	no	Lethargy only	no	no	CPAP, BiPAP, high flow nasal cannulae	yes	120	96	40	36.4	-46.2088	-189.603	27.5	0
1613	Derivation data	17	Male	3.6	-0.104166	39	4.9	no	Admitted	0.0409722	yes	no	no	no	no	no	no	no	no	no	no	no	Neither	no	no	None	no	148	99	61	36.4	-46.2088	-189.603	29	0
1614	Derivation data	10	Male	3.8	-0.112074	40	0.1	no	Admitted	0.0555556	yes	no	no	no	yes	no	no	yes	no	no	no	no	Neither	no	yes	CPAP, BiPAP, high flow nasal cannulae	yes	175	83	88	39.4	181.191	750.744	29	0
1615	Derivation data	16	Female	3	-0.0702152	38	1.1	no	Admitted	0.120833	no	no	no	no	no	no	no	yes	yes	yes	no	no	Lethargy only	no	no	Oxygen supplementation	yes	144	98	42	36.8	-16.929	-69.5545	28.5	0
1616	Derivation data	8	Female	3.26	-0.0872317	39	0	no	Hospitalised since birth	0.05	yes	yes	no	no	no	no	no	no	no	no	no	no	Neither	no	no	Invasive ventilation	yes	122	100	60	37.3	20.121	82.8053	28.5	0
1617	Derivation data	9	Male	1.99	0.0711926	35	0	no	Hospitalised since birth	0.0416667	yes	no	no	no	no	no	no	no	no	no	no	no	Neither	no	no	Oxygen supplementation	yes	179	100		37	-2.16891	-8.91708	29	0
1618	Derivation data	10	Male	3.8	-0.112074	40	1.2	no	Admitted	0.875	no	no	no	no	no	no	no	no	no	no	no	no	Lethargy only	no	no	None	yes	141	99	54	38.8	134.271	555.268	29	0
1619	Derivation data	12	Male	2.5	-0.0213263	36	0.3	no	Admitted	0	yes	no	no	no	no	no	no	yes	yes	no	no	no	Reduced/no movement	no	yes	Invasive ventilation	yes	170	98		38	72.8311	300.411	28.5	0
1620	Derivation data	10	Female	4.2	-0.124637	39	0.2	no	Admitted	0.00694444	no	no	no	no	no	no	no	yes	yes	no	yes	no	Lethargy only	no	yes	None	yes	149	95	53	38	72.8311	300.411	27.5	0
1621	Derivation data	10	Male	2.3	0.00770965	38	1	no	Admitted	0.0284722	no	no	no	no	no	no	no	no	yes	no	no	no	Neither	no	no	None	no	140	96	56	37.1	5.24097	21.5544	27.5	0
1622	Derivation data	14	Male	1.13	0.60182	29	0.1	no	Hospitalised since birth	1.39583	yes	no	yes	no	no	no	no	no	no	no	no	no	Neither	no	yes	CPAP, BiPAP, high flow nasal cannulae	no	150	94	54	37	-2.16891	-8.91708	28.5	0
1623	Validation data	7	Male	3.81	-0.112437	40	0.1	no	Hospitalised since birth	1.29514	no	yes	no	no	no	no	no	no	no	no	no	no	Neither	yes	no	None	yes	135	96	43	36.8	-16.929	-69.5545	27.5	0
1624	Derivation data	15	Female	1	0.818674	28	0.2	no	Hospitalised since birth	1.46528	yes	no	yes	no	no	no	yes	no	no	yes	no	no	Lethargy only	yes	yes	Invasive ventilation	yes	188	91		36.8	-16.929	-69.5545	10.16	1
1625	Validation data	12	Male	3.8	-0.112074	40	0.6	no	Hospitalised since birth	6.375	yes	no	no	no	no	no	no	no	yes	no	yes	no	Neither	yes	yes	None	no	178	97	47	38.1	80.441	331.907	28.5	0
1626	Derivation data	15	Male	0.93	0.974877	25	3.2	no	Hospitalised since birth	23.6382	yes	no	yes	no	no	no	no	no	no	no	no	no	Neither	yes	yes	CPAP, BiPAP, high flow nasal cannulae	yes	113	61	47	37	-2.16891	-8.91708	27.5	0
1627	Derivation data	10	Female	3.4	-0.0948211	39	0.9	no	Admitted	0	no	no	no	no	no	yes	no	yes	no	no	no	no	Lethargy only	no	no	None	no	166	95	68	36.4	-46.2088	-189.603	28.5	0
1628	Validation data	2	Female	0.979	0.862035	27	0	no	Hospitalised since birth	0.106944	yes	yes	no	no	no	no	yes	no	no	yes	no	no	Lethargy only	no	yes	Invasive ventilation	yes	142	93	52	36.4	-46.2088	-189.603	27.5	0
1629	Derivation data	17	Male	3.6	-0.104166	40	2.7	no	Admitted	0.0729167	yes	no	no	no	no	no	no	no	no	no	no	no	Neither	no	no	None	no	173	100	40	37.2	12.6711	52.1292	29	0
1630	Derivation data	9	Male	1.63	0.195052	34	0.2	no	Hospitalised since birth	1.62708	yes	no	no	no	no	no	no	no	no	no	no	no	Neither	yes	yes	Oxygen supplementation	no	171	99	74	37	-2.16891	-8.91708	29	0
1631	Derivation data	17	Male	3.705	-0.108477	39	0	no	Hospitalised since birth	0.211806	yes	no	no	no	no	yes	no	yes	no	no	no	no	Lethargy only	no	yes	Oxygen supplementation	yes	151	99	86	36.6	-31.609	-129.784	28.5	0
1632	Derivation data	3	Male	3.06	-0.0745297	37	0	no	Hospitalised since birth	0.0416667	yes	no	no	yes	no	yes	no	no	no	no	no	no	Lethargy only	no	yes	CPAP, BiPAP, high flow nasal cannulae	yes	158	96	54	36.6	-31.609	-129.784	28.5	0
1633	Derivation data	19	Male	1.94	0.0843768	37	1.6	yes	Hospitalised since birth	15.5632	no	no	no	no	yes	no	no	no	no	yes	no	no	Neither	no	yes	None	yes	180	100	55	36.9	-9.5588	-39.2863	28.5	0
1634	Derivation data	16	Male	2.6	-0.0333973	38	0.1	no	Admitted	0.0597222	yes	no	no	no	no	no	yes	yes	no	yes	no	no	Reduced/no movement	no	no	Oxygen supplementation	yes	134	97	54	37.6	42.591	175.449	28.5	0
1635	Derivation data	18	Male	3.85	-0.113861	39	1.2	no	Admitted	0	no	no	no	no	yes	no	no	no	no	no	no	no	Neither	yes	no	None	yes	176	93	42	37.9	65.2412	269.017	10.5	0
1636	Derivation data	13	Female	0.954	0.917435	27	0.4	no	Hospitalised since birth	4.91667	yes	no	no	no	no	no	no	yes	yes	yes	no	no	Neither	yes	no	CPAP, BiPAP, high flow nasal cannulae	yes	170	96	44	36.6	-31.609	-129.784	2.52	1
1637	Derivation data	3	Female	1.475	0.278312	29	0.6	no	Hospitalised since birth	6.06528	yes	no	no	no	no	no	no	no	no	no	yes	no	Reduced/no movement	yes	yes	CPAP, BiPAP, high flow nasal cannulae	yes	160	93	54	36.2	-60.7289	-249.017	27.5	0
1638	Derivation data	4	Male	3.4	-0.0948211	40	0.1	no	Admitted	0.0333333	no	no	no	no	no	no	no	yes	no	no	yes	no	Neither	no	no	None	no	147	90	42	37	-2.16891	-8.91708	27.5	0
1639	Validation data	12	Male	3.1	-0.077268	40	5.1	no	Admitted	0	yes	no	no	yes	yes	no	no	yes	no	yes	no	no	Reduced/no movement	no	yes	Invasive ventilation	yes	140	98	35	36	-75.1689	-308.023	27.5	0
1640	Derivation data	12	Male	3	-0.0702152	38	0.6	no	Admitted	0	yes	no	yes	yes	no	no	no	yes	yes	yes	no	no	Lethargy only	no	yes	Invasive ventilation	yes	170	98	46	37.5	35.0811	144.466	28.5	0
1641	Validation data	16	Female	2.5	-0.0213263	38	0.1	no	Hospitalised since birth	1.14583	no	no	no	no	no	no	no	yes	no	yes	no	no	Reduced/no movement	no	no	None	yes	142	98	44	37.8	57.671	237.725	28.5	0
1642	Derivation data	4	Female	3.2	-0.08367	36	1.4	no	Admitted	0.00694444	no	no	no	no	yes	no	no	no	no	yes	no	no	Lethargy only	no	no	None	yes	168	96	54	39.4	181.191	750.744	29	0
1643	Derivation data	6	Male	2.82	-0.0555781	36	4.6	no	Hospitalised since birth	23.6382	no	no	no	no	no	no	yes	no	no	no	no	no	Neither	no	no	None	no	150	99	29	38.1	80.441	331.907	29	0
1644	Derivation data	4	Male	3.81	-0.112437	40	0.1	no	Hospitalised since birth	1.66944	yes	no	no	no	no	no	no	yes	no	no	no	no	Neither	no	no	None	yes	172	98	66	38.6	118.791	490.936	28.5	0
1645	Derivation data	12	Female	3.3	-0.0894989	40	0.7	no	Admitted	0.0277778	no	no	no	no	no	no	no	no	no	no	no	no	Neither		no	None	no	149	98	47	38.3	95.721	395.21	28.5	0
1646	Derivation data	11	Male	2.9	-0.0624202	39	1	no	Admitted	0	no	no	no	no	yes	no	no	no	no	no	no	no	Neither	yes	no	None	no	143	90	50	37.6	42.591	175.449	28.5	0
1647	Validation data	16	Male	2.9	-0.0624202	38	0.1	no	Admitted	0.0590278	yes	no	no	no	no	no	no	yes	yes	yes	no	no	Lethargy only	no	no	Oxygen supplementation	yes	139	97	48	37.3	20.121	82.8053	29	0
1648	Derivation data	17	Male	2.9	-0.0624202	34	0.1	no	Hospitalised since birth	1.00417	yes	no	no	no	no	yes	yes	yes	no	no	no	no	Reduced/no movement		yes	Oxygen supplementation	yes	188	90	90	38.3	95.721	395.21	29	0
1649	Derivation data	5	Female	2.5	-0.0213263	39	1.3	no	Hospitalised since birth	13.0868	no	no	no	no	no	no	no	yes	no	no	no	no	Reduced/no movement	no	no	None	yes	148	93	54	36.2	-60.7289	-249.017	29	0
1650	Derivation data	14	Male	1.186	0.52961	29	0	no	Hospitalised since birth	0.2375	yes	yes	no	no	no	no	no	yes	yes	no	no	yes	Neither	no	no	CPAP, BiPAP, high flow nasal cannulae	yes	154	96	56	36.7	-24.2789	-99.7195	28.5	0
1651	Derivation data	7	Male	3.28	-0.0883756	40	0.1	no	Hospitalised since birth	0.738194	no	yes	no	no	no	no	no	no	no	yes	no	no	Neither	no	no	Oxygen supplementation	yes	151	94	56	37.7	50.1211	206.536	27.5	0
1652	Derivation data	6	Female	2.42	-0.0105729	36	1.9	no	Hospitalised since birth	19.0833	yes	no	no	no	no	no	no	no	no	no	no	no	Neither	no	yes	Invasive ventilation	yes	182	97	58	36.7	-24.2789	-99.7195	28.5	0
1653	Derivation data	17	Male	3.01	-0.0709522	39	0.1	no	Hospitalised since birth	0.254861	yes	no	no	no	yes	yes	yes	yes	no	no	no	no	Lethargy only	no	yes	Oxygen supplementation	yes	168	72	69	36.1	-67.959	-278.571	29	0
1654	Derivation data	10	Female	2.5	-0.0213263	34	0.1	no	Admitted	0.0625	yes	no	yes	yes	no	no	no	yes	no	no	no	no	Lethargy only	no	yes	CPAP, BiPAP, high flow nasal cannulae	yes	162	75	62	37.5	35.0811	144.466	27.5	0
1655	Validation data	10	Male	3	-0.0702152	39	0.3	no	Admitted	0.0555556	no	no	no	no	yes	no	no	yes	no	no	yes	no	Neither	no	no	None	yes	150		42	38.1	80.441	331.907	28.5	0
1656	Derivation data	19	Female	1.56	0.229588	32	1.3	no	Hospitalised since birth	13.3917	yes	no	yes	no	no	no	yes	yes	yes	yes	no	yes	Lethargy only	no	yes	Invasive ventilation	yes	160	98	48	36.5	-38.9189	-159.744	29	0
1657	Derivation data	12	Female	1.5	0.263118	32	1.3	no	Hospitalised since birth	13.1813	no	no	no	no	no	no	no	yes	yes	no	no	no	Neither		yes	None	no	170	95	47	36.8	-16.929	-69.5545	28.5	0
1658	Derivation data	7	Male	1.555	0.232234	31	0	no	Hospitalised since birth	0.0409722	yes	no	no	no	no	no	no	no	no	yes	no	no	Neither	no	no	Invasive ventilation	yes	145	95	54	36.6	-31.609	-129.784	28.5	0
1659	Derivation data	8	Female	2.914	-0.06356	40	0	no	Hospitalised since birth	0.000694444	yes	no	yes	no	no	no	no	no	no	no	no	no	Neither	no	no	Invasive ventilation	yes	148	100	60	37.4	27.5912	113.585	28.5	0
1660	Derivation data	7	Male	3.31	-0.0900529	40	0.1	no	Hospitalised since birth	0.0513889	no	yes	no	no	no	no	no	no	no	no	no	no	Neither	no	no	None	yes	135	95	43	36.7	-24.2789	-99.7195	27.5	0
1661	Derivation data	9	Male	0.93	0.974877	28	0.2	no	Hospitalised since birth	1.86458	yes	no	yes	no	no	no	no	no	no	no	no	no	Neither	yes	yes	CPAP, BiPAP, high flow nasal cannulae	yes	169	91		37	-2.16891	-8.91708	3.02	1
1662	Derivation data	8	Male	0.86	1.17076	26	4.6	no	Hospitalised since birth	23.6382	yes	no	no	no	no	no	no	no	no	no	no	no	Neither	no	no	CPAP, BiPAP, high flow nasal cannulae	yes	165	95	40	38.3	95.721	395.21	27.5	0
1663	Validation data	15	Male	1.22	0.490536	28	2.3	no	Hospitalised since birth	22.666	yes	no	yes	yes	no	no	no	no	yes	yes	no	no	Lethargy only	yes	yes	Invasive ventilation	yes	197	61	60	36.8	-16.929	-69.5545	28.5	0
1664	Derivation data	16	Male	2.5	-0.0213263	40	0	yes	Hospitalised since birth	0.604167	yes	no	no	no	no	no	no	yes	no	no	no	no	Neither	no	no	Oxygen supplementation	yes	140	94	42	36.9	-9.5588	-39.2863	29	0
1665	Validation data	15	Male	1.41	0.321667	32	2	no	Hospitalised since birth	20.2139	yes	yes	no	no	yes	no	no	no	no	no	no	no	Lethargy only	no	yes	CPAP, BiPAP, high flow nasal cannulae	yes	180	94	62	37.1	5.24097	21.5544	28.5	0
1666	Derivation data	16	Female	2.2	0.0252853	38	1	no	Admitted	0.0444444	no	no	no	no	no	no	no	yes	no	no	no	no	Lethargy only	no	no	None	yes	138	99	46	37.3	20.121	82.8053	29	0
1667	Derivation data	14	Female	2.28	0.0110406	35	0.3	no	Hospitalised since birth	3.00903	yes	no	no	no	yes	yes	no	no	no	no	no	no	Neither	no	no	Oxygen supplementation	yes	150	93	54	36.6	-31.609	-129.784	27.5	0
1668	Validation data	5	Female	2.5	-0.0213263	38	2.4	no	Hospitalised since birth	23.6382	yes	no	no	no	yes	no	no	yes	no	no	no	no	Neither	no	no	CPAP, BiPAP, high flow nasal cannulae	yes	142	84	54	36.9	-9.5588	-39.2863	29	0
1669	Derivation data	6	Female	3.32	-0.0906019	40	2.5	no	Hospitalised since birth	23.6382	no	no	no	no	no	no	no	no	no	no	no	no	Neither	no	no	None	no	156	100	58	37	-2.16891	-8.91708	29	0
1670	Derivation data	6	Female	4	-0.118826	39	0.8	yes	Hospitalised since birth	8.08333	no	no	no	no	no	no	yes	no	no	no	no	no	Lethargy only	no	no	None	yes	150	99	36	38.2	88.0711	363.508	29	0
1671	Derivation data	10	Female	3.5	-0.0996936	40	2.6	no	Admitted	0.0416667	yes	yes	no	no	no	no	no	yes	no	no	no	yes	Neither	no	no	CPAP, BiPAP, high flow nasal cannulae	no	147	65	55	37.5	35.0811	144.466	28.5	0
1672	Derivation data	17	Male	1.2	0.513118	28	0.7	no	Hospitalised since birth	7.14375	yes	yes	yes	no	no	no	yes	yes	no	no	no	no	Lethargy only	yes	yes	Oxygen supplementation	yes	126	92	61	37	-2.16891	-8.91708	29	0
1673	Derivation data	8	Female	2.6	-0.0333973	36	0.3	no	Hospitalised since birth	3.49514	yes	no	no	no	no	no	no	no	yes	no	no	yes	Neither	no	no	Oxygen supplementation	yes	143	95	68	37.2	12.6711	52.1292	28.5	0
1674	Derivation data	4	Male	2.225	0.0206684	34	0.4	no	Admitted	0.0270833	yes	no	no	no	no	no	no	yes	no	no	yes	no	Neither	yes	no	CPAP, BiPAP, high flow nasal cannulae	yes	160	96	45	36.5	-38.9189	-159.744	27.5	0
1675	Derivation data	12	Female	2.56	-0.0287384	37	0.1	no	Admitted	0.0520833	yes	no	no	no	no	no	no	yes	yes	no	no	no	Neither	no	yes	Invasive ventilation	yes	133	96	50	36.6	-31.609	-129.784	28.5	0
1676	Derivation data	13	Male	2.946	-0.0661045	37	0	no	Hospitalised since birth	0.0416667	yes	no	no	no	no	no	no	yes	no	no	no	no	Neither	no	no	CPAP, BiPAP, high flow nasal cannulae	yes	146	97	86	37	-2.16891	-8.91708	28.5	0
1677	Derivation data	11	Male	2.95	-0.0664168	39	2.7	no	Admitted	0.0458333	no	no	no	no	no	no	no	no	no	no	no	no	Reduced/no movement	no	no	None	no	152	91	50	37.8	57.671	237.725	29	0
1678	Derivation data	1	Female	2.29	0.00936422	36	0.8	no	Hospitalised since birth	8.37847	yes	no	yes	no	no	no	no	no	no	yes	no	no	Lethargy only	no	yes	CPAP, BiPAP, high flow nasal cannulae	yes	170	98		37.8	57.671	237.725	29	0
1679	Derivation data	17	Female	3	-0.0702152	39	0.8	no	Admitted	0.0368056	no	no	no	no	no	no	no	no	no	no	no	no	Neither	no	no	None	no	191	99	40	38.8	134.271	555.268	29	0
1680	Derivation data	11	Male	3.25	-0.0866517	39	1.6	no	Admitted	0.00347222	no	no	no	no	no	no	no	no	no	no	yes	no	Neither	no	no	None	no		94		36.8	-16.929	-69.5545	29	0
1681	Derivation data	11	Male	3	-0.0702152	37	2.2	no	Admitted	0.10625	yes	no	no	yes	no	no	no	yes	yes	no	no	no	Reduced/no movement	no	yes	Invasive ventilation	yes	156	90	42	35	-146.169	-596.962	1.85	1
1682	Derivation data	11	Male	3.2	-0.08367	38	1.3	no	Admitted	0.0375	no	no	no	no	no	no	no	no	no	no	yes	no	Neither	no	no	None	no	146	93	47	37.8	57.671	237.725	29	0
1683	Derivation data	17	Male	3.38	-0.0937943	40	0	no	Hospitalised since birth	0.140972	yes	no	no	no	yes	no	no	yes	no	no	no	no	Lethargy only	no	no	Oxygen supplementation	yes	131	90	54	35.6	-103.809	-424.816	29	0
1684	Derivation data	6	Male	3.36	-0.0927492	38	3.5	no	Admitted	0	no	no	no	no	no	no	no	no	no	no	no	no	Neither	no	no	None	yes	156	100	52	36	-75.1689	-308.023	29	0
1685	Validation data	5	Female	1.2	0.513118	28	0.5	no	Hospitalised since birth	4.88819	yes	no	no	no	no	no	yes	no	no	no	no	no	Lethargy only	no	no	CPAP, BiPAP, high flow nasal cannulae	yes	154	98	52	36.6	-31.609	-129.784	28.5	0
1686	Derivation data	6	Female	2.93	-0.0648427	39	5.1	no	Hospitalised since birth	23.6382	no	no	no	no	no	no	no	yes	no	no	no	no	Lethargy only	no	no	None	yes	117	99	31	36	-75.1689	-308.023	27.5	0
1687	Derivation data	3	Female	0.686	1.94364	27	1.9	no	Admitted	19.5208	yes	no	no	no	no	no	no	no	yes	no	no	no	Lethargy only	no	yes	CPAP, BiPAP, high flow nasal cannulae	yes	102	77	62	36.6	-31.609	-129.784	12.83	1
1688	Derivation data	15	Female	1.95	0.0816586	36	3.8	yes	Hospitalised since birth	23.6382	yes	no	yes	yes	no	no	yes	no	yes	yes	no	no	Reduced/no movement	no	yes	Invasive ventilation	yes	145	95	38	36.6	-31.609	-129.784	2.36	1
1689	Derivation data	4	Female	3.52	-0.100619	37	1.9	no	Admitted	0	no	no	no	no	no	no	no	yes	no	no	no	no	Neither	no	no	None	yes	140	98	42	37.7	50.1211	206.536	28.5	0
1690	Derivation data	19	Male	1.875	0.103118	33	0	no	Hospitalised since birth	0.108333	yes	no	yes	no	no	no	yes	yes	yes	no	yes	yes	Neither	no	yes	CPAP, BiPAP, high flow nasal cannulae	yes	136	96	33	36.3	-53.479	-219.362	29	0
1691	Validation data	13	Female	0.88	1.11	26	0.9	no	Hospitalised since birth	9.12708	yes	no	no	no	no	no	no	yes	no	no	no	no	Lethargy only	yes	no	CPAP, BiPAP, high flow nasal cannulae	yes	142	98	58	36.6	-31.609	-129.784	28.5	0
1692	Derivation data	14	Male	2.64	-0.037846	37	0.1	no	Hospitalised since birth	0.545139	yes	no	no	no	no	no	no	no	no	yes	no	no	Neither	no	no	CPAP, BiPAP, high flow nasal cannulae	no	132	99		37	-2.16891	-8.91708	28.5	0
1693	Derivation data	9	Male	1.47	0.281444	31	0	no	Hospitalised since birth	0.00694444	yes	no	no	no	no	no	no	no	no	no	no	no	Neither	no	yes	CPAP, BiPAP, high flow nasal cannulae	yes	147	99	44	37	-2.16891	-8.91708	4.04	1
1694	Derivation data	15	Male	0.92	1.00015	27	0.4	no	Hospitalised since birth	3.45069	yes	no	yes	yes	no	no	no	no	no	no	yes	no	Neither	yes	yes	CPAP, BiPAP, high flow nasal cannulae	no	174	62	62	36.7	-24.2789	-99.7195	14.13	1
1695	Derivation data	14	Female	0.76	1.54998	27	2.1	no	Hospitalised since birth	20.9201	yes	no	no	no	no	no	no	no	yes	no	no	no	Neither	no	no	CPAP, BiPAP, high flow nasal cannulae	yes	168	95		36.8	-16.929	-69.5545	25.83	1
1696	Derivation data	6	Female	1.16	0.561837	31	0.2	yes	Hospitalised since birth	2.38889	yes	no	no	no	no	no	no	no	no	no	no	no	Neither	yes	no	Invasive ventilation	yes	168	95	48	36.1	-67.959	-278.571	28.5	0
1697	Derivation data	5	Male	1.03	0.76127	27	0.5	yes	Hospitalised since birth	4.55556	yes	no	no	no	no	no	no	no	yes	no	no	no	Neither	yes	yes	Invasive ventilation	yes	178	95	60	36.4	-46.2088	-189.603	6.04	1
1698	Derivation data	7	Female	1.685	0.170883	30	0	no	Hospitalised since birth	0.0493056	yes	no	yes	yes	no	no	yes	no	no	yes	no	no	Neither	no	yes	Invasive ventilation	yes	144	80	40	36.3	-53.479	-219.362	27.5	0
1699	Derivation data	10	Male	2.8	-0.0537752	39	1.6	no	Admitted	0.0625	no	no	no	no	yes	no	no	no	no	no	no	no	Neither	no	no	None	no	149	96	62	38	72.8311	300.411	28.5	0
1700	Derivation data	7	Male	3.9	-0.11558	40	0	no	Hospitalised since birth	0.0583333	yes	yes	no	yes	no	no	no	no	no	yes	no	no	Neither	no	yes	Invasive ventilation	yes	150	94	70	36.4	-46.2088	-189.603	27.5	0
1701	Derivation data	3	Male	2.59	-0.0322528	40	1	no	Hospitalised since birth	9.15208	yes	no	no	no	yes	no	no	no	no	no	no	no	Neither	no	yes	Oxygen supplementation	yes	142	98	60	36.8	-16.929	-69.5545	28.5	0
1702	Derivation data	12	Male	4	-0.118826	40	2.8	no	Admitted	2	no	no	no	no	no	no	yes	no	no	no	no	no	Lethargy only	yes	no	None	no	137	97	56	36.6	-31.609	-129.784	27.5	0
1703	Derivation data	1	Male	0.935	0.962544	26	1.1	no	Hospitalised since birth	10.559	yes	no	no	no	no	no	no	no	no	yes	no	no	Lethargy only	no	yes	Invasive ventilation	yes	181	93		36.7	-24.2789	-99.7195	28.5	0
1704	Derivation data	10	Female	2.8	-0.0537752	39	3.2	yes	Hospitalised since birth	23.6382	yes	no	yes	no	no	yes	no	yes	no	no	no	no	Neither		yes	Oxygen supplementation	no	102	97	72	35.4	-118.009	-482.603	28.5	0
1705	Derivation data	7	Female	2.665	-0.0405253	35	0	no	Hospitalised since birth	0.0305556	yes	no	no	yes	no	no	no	no	no	yes	no	no	Reduced/no movement	no	no	Invasive ventilation	yes	150	95	50	36.9	-9.5588	-39.2863	28.5	0
1706	Derivation data	7	Male	3.12	-0.0785978	40	0	no	Hospitalised since birth	0.0347222	no	yes	no	no	no	no	no	no	no	no	no	no	Neither	no	no	None	yes	138	96	44	36.5	-38.9189	-159.744	27.5	0
1707	Derivation data	15	Female	0.92	1.00015	27	0.5	no	Hospitalised since birth	5.27431	yes	no	no	no	no	no	no	no	no	no	no	no	Neither	yes	yes	CPAP, BiPAP, high flow nasal cannulae	yes	132	98		36.6	-31.609	-129.784	29	0
1708	Derivation data	17	Female	1.68	0.172982	36	0.6	no	Hospitalised since birth	6.25903	yes	no	no	no	no	no	no	no	no	no	no	no	Neither	no	no	None	yes	130	99	48	36.7	-24.2789	-99.7195	29	0
1709	Derivation data	1	Female	1.55	0.234907	32	0.6	no	Hospitalised since birth	6.12847	no	no	yes	no	no	no	no	no	no	yes	no	no	Lethargy only	no	yes	CPAP, BiPAP, high flow nasal cannulae	yes	195	99		38.3	95.721	395.21	28.5	0
1710	Validation data	15	Female	1.16	0.561837	30	0.2	no	Hospitalised since birth	2.04167	yes	no	yes	no	no	no	yes	yes	yes	yes	no	yes	Reduced/no movement	yes	yes	Oxygen supplementation	yes	165	92	47	36.6	-31.609	-129.784	2.96	1
1711	Derivation data	7	Male	1.605	0.206869	30	0	no	Hospitalised since birth	0.0618056	yes	no	no	no	no	no	no	no	no	yes	no	no	Neither	no	no	Invasive ventilation	yes	130	94	45	36.2	-60.7289	-249.017	28.5	0
1712	Validation data	19	Female	3.88	-0.114901	38	1.3	no	Hospitalised since birth	13.2917	no	no	no	no	yes	no	no	no	no	yes	no	no	Neither	no	no	None	yes	161	95	54	38.2	88.0711	363.508	29	0
1713	Derivation data	19	Male	1.78	0.13429	34	1	no	Hospitalised since birth	10.5028	yes	no	yes	yes	yes	no	no	yes	yes	no	no	no	Neither	no	yes	CPAP, BiPAP, high flow nasal cannulae	yes	154	97	54	37.3	20.121	82.8053	28.5	0
1714	Derivation data	8	Female	1.103	0.64063	29	0.7	no	Hospitalised since birth	7.06181	yes	no	no	no	no	no	no	no	no	no	no	no	Neither	yes	no	CPAP, BiPAP, high flow nasal cannulae	no	170	100	38	37.2	12.6711	52.1292	27.5	0
1715	Derivation data	12	Male	2.3	0.00770965	35	3.9	no	Admitted	0	yes	no	yes	yes	yes	no	no	yes	no	yes	no	no	Reduced/no movement	no	yes	Invasive ventilation	no	138	99	40	36.8	-16.929	-69.5545	27.5	0
1716	Derivation data	10	Female	2	0.0686737	39	4.1	no	Admitted	0.0208333	yes	no	no	no	no	yes	no	yes	no	no	no	no	Lethargy only	no	no	Oxygen supplementation	yes	202	97	42	37.8	57.671	237.725	28.5	0
1717	Derivation data	9	Male	1.32	0.392595	29	0	no	Hospitalised since birth	0.0645833	yes	no	no	no	no	no	no	no	no	no	no	no	Neither	no	yes	None	yes	142	94		36.9	-9.5588	-39.2863	21.5	0
1718	Derivation data	14	Male	2.34	0.00130213	35	0.4	no	Hospitalised since birth	4.09375	no	no	no	no	no	no	no	yes	no	no	yes	no	Neither	no	yes	None	no				37	-2.16891	-8.91708	28.5	0
1719	Derivation data	5	Female	1.37	0.351467	37	0.3	no	Hospitalised since birth	3.32153	no	no	no	no	no	no	no	yes	no	no	yes	no	Lethargy only	no	no	None	yes		96	52	37	-2.16891	-8.91708	28.5	0
1720	Derivation data	3	Female	4.21	-0.124906	37	1.3	no	Hospitalised since birth	13.566	yes	no	no	no	no	no	no	no	no	no	no	no	Neither	yes	yes	Oxygen supplementation	yes	133	91	52	36.2	-60.7289	-249.017	27.5	0
1721	Derivation data	8	Male	2.118	0.0415932	34	0.8	no	Hospitalised since birth	7.79861	yes	no	no	no	no	no	no	no	no	no	no	no	Neither	no	no	Oxygen supplementation	yes	176	98	59	37.2	12.6711	52.1292	27.5	0
1722	Derivation data	14	Female	1.1	0.64512	30	0	no	Hospitalised since birth	0.284028	yes	yes	yes	yes	no	no	no	no	no	yes	no	yes	Neither	no	yes	CPAP, BiPAP, high flow nasal cannulae	yes	148	96	54	36.6	-31.609	-129.784	28.5	0
1723	Derivation data	14	Male	1.23	0.479656	31	0	no	Hospitalised since birth	0.288194	yes	no	yes	no	no	no	no	no	yes	no	no	no	Neither	no	yes	CPAP, BiPAP, high flow nasal cannulae	yes	160	96	54	36.7	-24.2789	-99.7195	28.5	0
1724	Derivation data	3	Male	0.835	1.25293	28	0.3	no	Hospitalised since birth	3.25139	yes	yes	no	no	no	no	no	no	no	no	yes	no	Lethargy only	no	yes	CPAP, BiPAP, high flow nasal cannulae	yes	169	99	69	36.4	-46.2088	-189.603	29	0
1725	Derivation data	14	Female	1.123	0.611614	32	0	no	Hospitalised since birth	0.340278	yes	yes	no	no	no	no	no	no	no	yes	no	no	Neither	no	yes	CPAP, BiPAP, high flow nasal cannulae	yes	140	91	52	37	-2.16891	-8.91708	28.5	0
1726	Validation data	12	Male	4.2	-0.124637	38	0.4	no	Hospitalised since birth	4.66806	no	no	no	yes	no	no	no	yes	no	no	no	no	Lethargy only	yes	yes	None	no	164	96	39	36.6	-31.609	-129.784	28.5	0
1727	Derivation data	14	Male	0.8	1.38117	26	0	no	Hospitalised since birth	0.0416667	yes	no	yes	no	no	no	no	no	no	no	no	yes	Neither	no	no	CPAP, BiPAP, high flow nasal cannulae	yes	176	94	64	36.8	-16.929	-69.5545	28.5	0
1728	Derivation data	5	Female	1.93	0.0871373	34	0.4	no	Hospitalised since birth	3.85347	yes	no	no	no	no	no	no	yes	yes	no	yes	no	Neither	yes	no	CPAP, BiPAP, high flow nasal cannulae	yes	160	95	54	36.4	-46.2088	-189.603	28.5	0
1729	Derivation data	16	Male	3.2	-0.08367	37	0.2	no	Admitted	0.0784722	yes	no	no	no	no	yes	no	yes	no	yes	no	no	Reduced/no movement	no	no	Oxygen supplementation	yes	140	97	42	37.6	42.591	175.449	29	0
1730	Derivation data	14	Female	2.09	0.0476062	37	0.1	no	Hospitalised since birth	0.138889	yes	yes	no	no	no	no	no	no	no	no	no	no	Neither	no	no	CPAP, BiPAP, high flow nasal cannulae	no	150	95	52	36.8	-16.929	-69.5545	27.5	0
1731	Derivation data	6	Female	3.02	-0.071682	36	3.7	no	Hospitalised since birth	23.6382	yes	no	no	no	no	no	no	yes	no	yes	no	no	Neither	no	no	Oxygen supplementation	yes	122	94	55	38	72.8311	300.411	27.5	0
1732	Derivation data	16	Female	1.5	0.263118	29	2.7	no	Admitted	0.0645833	no	no	no	no	no	no	no	yes	no	no	no	no	Lethargy only	no	yes	None	yes	148	96	36	37.2	12.6711	52.1292	29	0
1733	Derivation data	1	Female	1.91	0.092789	34	0.7	no	Hospitalised since birth	6.93194	yes	no	yes	no	no	no	no	yes	yes	yes	no	no	Reduced/no movement	yes	yes	Invasive ventilation	yes	188	97	75	37.4	27.5912	113.585	2.17	1
1734	Derivation data	16	Male	3.4	-0.0948211	39	1.5	no	Admitted	0.0659722	no	no	no	no	no	no	no	yes	no	no	no	yes	Lethargy only	no	no	None	yes	120	97	40	36.9	-9.5588	-39.2863	29	0
1735	Derivation data	12	Female	3.2	-0.08367	40	2.5	no	Admitted	0.00694444	no	no	no	no	yes	no	no	no	no	no	no	no	Neither	no	no	None	no	170	98	39	36.7	-24.2789	-99.7195	28.5	0
1736	Derivation data	8	Male	3.372	-0.0933785	35	1.5	no	Hospitalised since birth	14.7674	no	no	no	no	no	no	no	no	no	no	no	no	Neither	no	no	Oxygen supplementation	yes	138	98	58	39.4	181.191	750.744	28.5	0
1737	Derivation data	15	Male	1.03	0.76127	30	2	no	Hospitalised since birth	20.1076	no	no	no	no	no	no	no	yes	yes	no	no	no	Neither	yes	yes	Oxygen supplementation	yes	167	94		37	-2.16891	-8.91708	29	0
1738	Derivation data	7	Male	2.305	0.00689041	38	0.1	no	Hospitalised since birth	1.18472	no	yes	no	no	no	no	no	no	no	no	no	no	Neither	no	no	None	yes	140	95	41	36.7	-24.2789	-99.7195	27.5	0
1739	Derivation data	3	Female	0.88	1.11	28	0.5	no	Hospitalised since birth	4.95903	yes	no	yes	no	no	no	no	no	no	no	yes	no	Neither	no	yes	CPAP, BiPAP, high flow nasal cannulae	yes	160	96	60	36.6	-31.609	-129.784	28.5	0
1740	Derivation data	16	Female	3	-0.0702152	40	0.2	no	Admitted	0.714583	yes	no	no	no	no	yes	no	yes	no	no	no	no	Reduced/no movement	no	no	Oxygen supplementation	yes	140	91	52	36.9	-9.5588	-39.2863	29	0
1741	Validation data	4	Male	3.39	-0.09431	40	0.9	no	Admitted	0.0118056	no	no	no	no	yes	no	no	yes	no	no	yes	no	Neither	no	no	None	yes	150	95	44	37.8	57.671	237.725	28.5	0
1742	Derivation data	5	Female	0.935	0.962544	31	0.5	no	Hospitalised since birth	5.06319	yes	no	no	no	no	no	no	no	yes	yes	no	no	Neither	yes	no	Invasive ventilation	yes	190	97	43	36.7	-24.2789	-99.7195	1.58	1
1743	Derivation data	8	Female	2.28	0.0110406	36	0.1	no	Hospitalised since birth	0.116667	yes	yes	no	no	no	no	no	no	no	no	yes	no	Neither	yes	no	Invasive ventilation	yes	125	100	90	37.5	35.0811	144.466	28.5	0
1744	Derivation data	9	Female	1.355	0.363329	30	0.7	no	Hospitalised since birth	6.78125	yes	no	no	no	no	no	no	no	yes	yes	no	no	Lethargy only	yes	yes	Invasive ventilation	yes	151	67	65	37.8	57.671	237.725	13.74	1
1745	Derivation data	4	Male	3.65	-0.106265	40	1.9	no	Admitted	0.0111111	no	no	no	no	no	no	no	no	no	no	no	no	Neither	no	no	None	no	165	98	50	37.7	50.1211	206.536	27.5	0
1746	Derivation data	14	Male	2.05	0.0566273	36	1.5	no	Admitted	7.33472	yes	no	yes	no	no	no	no	no	no	no	no	no	Reduced/no movement	no	no	CPAP, BiPAP, high flow nasal cannulae	no	137	99	56	36.8	-16.929	-69.5545	28.5	0
1747	Derivation data	3	Female	3.605	-0.10438	40	0.1	no	Hospitalised since birth	0.238194	yes	no	no	yes	no	yes	no	no	no	no	no	no	Reduced/no movement	no	yes	Invasive ventilation	yes	174	98	67	36.6	-31.609	-129.784	27.5	0
1748	Derivation data	3	Male	0.89	1.08114	26	1	no	Hospitalised since birth	9.93611	yes	yes	no	no	no	no	no	no	no	no	yes	no	Lethargy only	yes	yes	CPAP, BiPAP, high flow nasal cannulae	yes	188	97	72	36.2	-60.7289	-249.017	28.5	0
1749	Derivation data	3	Male	3.39	-0.09431	37	1.3	no	Hospitalised since birth	13.2312	no	no	no	no	yes	no	no	no	no	no	no	no	Neither	no	no	None	no	158	100	58	36.3	-53.479	-219.362	28.5	0
1750	Derivation data	7	Female	3.765	-0.110781	40	0	no	Hospitalised since birth	0.0340278	yes	yes	no	yes	no	no	no	no	no	yes	no	no	Neither	no	no	Invasive ventilation	yes	139	90	58	36.5	-38.9189	-159.744	27.5	0
1751	Derivation data	3	Female	1.585	0.216727	30	0	no	Hospitalised since birth	0.0965278	yes	no	yes	no	no	no	no	no	no	no	no	no	Neither	no	yes	Oxygen supplementation	yes	150	84	62	36.6	-31.609	-129.784	28.5	0
1752	Derivation data	14	Male	2.4	-0.00771518	38	2.1	no	Admitted	0	yes	no	yes	no	no	no	no	yes	no	no	no	no	Lethargy only	no	no	Invasive ventilation	yes	140	92	58	36.5	-38.9189	-159.744	27.5	0
1753	Derivation data	5	Male	1.4	0.328878	33	1	no	Hospitalised since birth	10.2812	yes	no	no	no	yes	yes	no	no	yes	no	no	yes	Neither	no	no	CPAP, BiPAP, high flow nasal cannulae	yes		98	54	36.7	-24.2789	-99.7195	28.5	0
1754	Derivation data	11	Female	0.82	1.30588	28	4.6	no	Hospitalised since birth	23.6382	yes	no	yes	yes	no	no	no	yes	yes	yes	no	no	Reduced/no movement	yes	yes	Invasive ventilation	yes	166	94	35	36.5	-38.9189	-159.744	28.5	0
1755	Derivation data	3	Female	0.85	1.20276	30	0.6	no	Admitted	5.57639	yes	no	no	no	no	no	no	yes	yes	no	no	yes	Neither	no	yes	CPAP, BiPAP, high flow nasal cannulae	yes	179	98	74	36.7	-24.2789	-99.7195	4.1	1
1756	Derivation data	3	Male	2.4	-0.00771518	34	0.1	no	Hospitalised since birth	0.930556	yes	yes	no	yes	no	no	no	no	no	yes	no	no	Lethargy only	no	yes	CPAP, BiPAP, high flow nasal cannulae	yes	152	97	90	37.3	20.121	82.8053	28.5	0
1757	Derivation data	16	Female	3.6	-0.104166	37	0.4	no	Admitted	0	no	no	no	no	no	no	no	yes	no	no	yes	no	Lethargy only	no	no	None	yes	138		24	37.7	50.1211	206.536	29	0
1758	Derivation data	14	Female	1.104	0.639142	30	0.4	no	Hospitalised since birth	3.33056	yes	no	no	no	no	no	no	no	no	yes	no	no	Lethargy only	no	yes	CPAP, BiPAP, high flow nasal cannulae	yes	148	92	58	36.7	-24.2789	-99.7195	28.5	0
1759	Derivation data	7	Male	3.41	-0.0953277	39	0.2	no	Hospitalised since birth	1.65556	yes	no	no	no	no	no	no	no	no	yes	no	no	Neither	no	no	None	yes	135	98	62	36.5	-38.9189	-159.744	28.5	0
1760	Derivation data	2	Female	2.51	-0.0225986	36	0.1	no	Hospitalised since birth	0.328472	yes	no	no	no	no	no	no	yes	yes	no	no	no	Neither	no	yes	CPAP, BiPAP, high flow nasal cannulae	yes	162	92	58	37.8	57.671	237.725	28.5	0
1761	Validation data	14	Male	1.7	0.164694	33	0.1	no	Hospitalised since birth	0.7375	yes	no	yes	no	no	no	no	no	no	no	no	no	Neither	no	yes	CPAP, BiPAP, high flow nasal cannulae	no	110	90	54	36.8	-16.929	-69.5545	27.5	0
1762	Derivation data	16	Male	3.1	-0.077268	39	0.2	no	Admitted	0.111111	no	no	no	no	no	no	no	yes	no	yes	no	no	Lethargy only	no	no	None	yes	140	98	44	37.1	5.24097	21.5544	29	0
1763	Validation data	19	Female	2.365	-0.00253854	36	0.4	no	Hospitalised since birth	3.64583	yes	no	no	no	no	no	no	no	no	no	no	no	Neither	no	yes	Oxygen supplementation	no	115	91	52	36.4	-46.2088	-189.603	29	0
1764	Derivation data	3	Male	1.07	0.692112	35	0.7	no	Hospitalised since birth	6.77083	yes	no	no	no	no	no	no	no	yes	yes	yes	no	Lethargy only	no	yes	Oxygen supplementation	yes	145	100	58	37.2	12.6711	52.1292	27.5	0
1765	Derivation data	2	Female	2.35	-0.000248847	36	0.2	no	Hospitalised since birth	2.24306	yes	no	yes	yes	no	no	yes	no	no	no	no	no	Lethargy only	no	yes	None	yes	132	98	46	37.1	5.24097	21.5544	28.5	0
1766	Derivation data	11	Male	2.2	0.0252853	36	2.8	yes	Admitted	0.0465278	yes	no	no	yes	no	no	no	yes	no	no	no	no	Reduced/no movement	yes	yes	Invasive ventilation	yes	135	95	40	37	-2.16891	-8.91708	1.37	1
1767	Derivation data	8	Female	1.027	0.766785	27	0	no	Hospitalised since birth	0.08125	yes	no	yes	no	no	no	yes	no	no	no	no	no	Neither	no	no	Invasive ventilation	yes	145	100	70	37	-2.16891	-8.91708	28.5	0
1768	Derivation data	5	Female	0.686	1.94364	35	0.1	no	Hospitalised since birth	1.13889	yes	no	yes	no	no	no	yes	no	no	yes	no	no	Lethargy only	yes	yes	Invasive ventilation	yes	162	96	58	36.5	-38.9189	-159.744	11.21	1
1769	Derivation data	16	Male	3	-0.0702152	37	1.7	yes	Admitted	0.186806	yes	no	no	no	no	no	no	yes	no	no	no	no	Lethargy only	no	yes	Oxygen supplementation	yes	120	87	68	36.9	-9.5588	-39.2863	23.79	1
1770	Derivation data	2	Female	1.31	0.40139	30	0.7	no	Hospitalised since birth	6.525	no	no	no	no	no	no	yes	yes	yes	yes	no	no	Lethargy only	yes	yes	CPAP, BiPAP, high flow nasal cannulae	yes	150	97	48	36.8	-16.929	-69.5545	27.5	0
1771	Derivation data	5	Male	3.47	-0.098276	40	0.7	no	Admitted	0.208333	no	no	no	no	no	no	no	yes	no	no	yes	no	Lethargy only	no	no	None	yes	134	98	54	36.6	-31.609	-129.784	28.5	0
1772	Derivation data	7	Male	3.21	-0.0842775	39	0.2	no	Hospitalised since birth	2.25903	no	no	no	no	no	no	no	no	no	no	yes	no	Neither	no	no	None	yes	135	97	38	36.4	-46.2088	-189.603	27.5	0
1773	Derivation data	4	Female	2.78	-0.0519334	39	3.7	no	Admitted	0.0472222	no	no	no	no	no	no	no	no	no	no	no	no	Neither	yes	no	None	no	156	100	36	37.9	65.2412	269.017	27.5	0
1774	Derivation data	9	Female	2.155	0.0340042	34	0.5	no	Hospitalised since birth	5.31528	yes	no	no	no	no	no	no	yes	no	yes	no	yes	Neither	yes	yes	Invasive ventilation	yes	135	98	36	37.2	12.6711	52.1292	28.5	0
1775	Derivation data	10	Male	3.4	-0.0948211	39	0.2	no	Admitted	0.03125	no	no	no	no	no	no	no	yes	no	no	no	yes	Neither	no	yes	None	yes	152	92	50	37.5	35.0811	144.466	29	0
1776	Derivation data	13	Male	1.136	0.59357	28	0	no	Hospitalised since birth	0.594444	yes	no	no	no	no	no	no	yes	no	no	no	no	Neither	yes	no	CPAP, BiPAP, high flow nasal cannulae	yes	170	95	70	36.6	-31.609	-129.784	28.5	0
1777	Derivation data	2	Male	2.85	-0.0582115	38	3.1	yes	Hospitalised since birth	23.6382	yes	no	no	no	yes	no	yes	no	yes	yes	no	no	Lethargy only	yes	yes	Invasive ventilation	yes	170	96	40	37	-2.16891	-8.91708	27.5	0
1778	Derivation data	8	Female	3.5	-0.0996936	38	1.5	no	Hospitalised since birth	15.0708	yes	no	no	no	no	no	no	no	no	no	no	no	Neither	yes	no	Invasive ventilation	no	160	96	58	38.2	88.0711	363.508	27.5	0
1779	Derivation data	3	Male	1.49	0.269104	32	0.3	no	Hospitalised since birth	3.73264	yes	no	no	no	no	no	no	yes	yes	no	no	yes	Neither	no	yes	Oxygen supplementation	yes	156	100	60	35.9	-82.3588	-337.373	28.5	0
1780	Validation data	2	Male	1.615	0.202076	30	0.6	no	Hospitalised since birth	5.69444	no	no	no	no	no	no	yes	yes	yes	no	no	no	Lethargy only	no	yes	CPAP, BiPAP, high flow nasal cannulae	yes	162	98	48	36.9	-9.5588	-39.2863	27.5	0
1781	Derivation data	13	Female	1.056	0.715425	31	3.8	no	Hospitalised since birth	23.6382	yes	no	no	no	no	no	no	no	yes	no	no	no	Neither	no	no	CPAP, BiPAP, high flow nasal cannulae	no	118	92	50	36.6	-31.609	-129.784	28.5	0
1782	Derivation data	11	Female	2.86	-0.0590709	40	0	no	Hospitalised since birth	0.495833	no	no	no	no	no	no	no	yes	no	no	no	no	Neither	no	no	None	yes	145	92	45	37	-2.16891	-8.91708	29	0
1783	Derivation data	17	Male	3.1	-0.077268	40	0.2	no	Admitted	0.0208333	no	no	no	no	no	yes	yes	no	no	no	no	no	Lethargy only	no	no	Oxygen supplementation	yes	165	99	62	38.9	142.041	587.59	29	0
1784	Derivation data	9	Female	2.295	0.00853421	33	0	no	Hospitalised since birth	0.0555556	yes	yes	no	no	no	no	no	no	no	no	no	no	Neither	no	yes	CPAP, BiPAP, high flow nasal cannulae	yes	161	100		36.5	-38.9189	-159.744	28.5	0
1785	Derivation data	11	Male	3.7	-0.10828	38	0.1	no	Hospitalised since birth	0.755556	no	no	no	yes	no	no	no	no	no	no	yes	no	Neither	no	yes	None	yes	146	92	48	37	-2.16891	-8.91708	29	0
1786	Derivation data	5	Male	1.4	0.328878	32	0.2	no	Hospitalised since birth	2.06806	yes	no	no	yes	no	no	no	no	no	yes	no	no	Neither	yes	no	Invasive ventilation	yes	144	93	64	36.5	-38.9189	-159.744	28.5	0
1787	Derivation data	13	Male	0.71	1.80241	25	0.1	no	Hospitalised since birth	0.725	yes	no	no	no	no	no	no	no	no	no	no	no	Neither	yes	no	Invasive ventilation	yes	192	92	52	36.8	-16.929	-69.5545	7.1	1
1788	Derivation data	8	Male	3.848	-0.113791	40	0	no	Hospitalised since birth	0.103472	yes	no	no	no	no	no	no	no	no	no	no	no	Neither	no	no	Oxygen supplementation	yes	150	95	52	37	-2.16891	-8.91708	29	0
1789	Derivation data	8	Male	1.194	0.520115	28	1.7	no	Hospitalised since birth	17.0986	yes	no	yes	no	no	no	no	no	no	no	no	no	Neither	yes	no	CPAP, BiPAP, high flow nasal cannulae	yes	182	97	48	37.4	27.5912	113.585	28.5	0
1790	Derivation data	14	Female	1.156	0.566988	29	0.1	no	Hospitalised since birth	1.46806	yes	no	no	no	no	no	no	no	no	yes	yes	no	Neither	no	no	CPAP, BiPAP, high flow nasal cannulae	yes	130	94		36.8	-16.929	-69.5545	29	0
1791	Derivation data	8	Female	1.83	0.117279	35	2.1	yes	Hospitalised since birth	20.3618	yes	no	yes	no	no	no	no	no	no	no	no	no	Neither	no	no	CPAP, BiPAP, high flow nasal cannulae	yes	188	100	56	38.7	126.521	523.051	28.5	0
1792	Derivation data	14	Male	1.234	0.475378	29	0.2	yes	Hospitalised since birth	1.96667	yes	no	no	no	no	no	no	no	no	no	no	no	Neither	no	no	Invasive ventilation	yes	154	97	56	36.7	-24.2789	-99.7195	28.5	0
1793	Derivation data	11	Male	2.8	-0.0537752	38	1.7	no	Admitted	0.0701389	no	no	no	no	no	no	no	no	no	no	no	no	Neither	no	no	None	no	156		37	38	72.8311	300.411	29	0
1794	Validation data	15	Male	1	0.818674	28	2.6	no	Hospitalised since birth	23.6382	yes	no	yes	yes	no	no	no	no	no	no	no	no	Neither	no	no	Oxygen supplementation	no	163	98	46	36.9	-9.5588	-39.2863	29	0
1795	Derivation data	15	Female	0.95	0.926707	28	2.4	no	Hospitalised since birth	23.6382	yes	no	no	no	no	no	yes	yes	yes	no	no	yes	Lethargy only	no	yes	Oxygen supplementation	yes	177	92	36	36.9	-9.5588	-39.2863	29	0
1796	Derivation data	16	Male	2.45	-0.014729	38	0.5	no	Admitted	0.0784722	no	no	no	no	no	no	yes	yes	no	yes	yes	yes	Reduced/no movement	no	no	None	yes	136	96	41	37.5	35.0811	144.466	29	0
1797	Derivation data	10	Male	3	-0.0702152	39	0.4	no	Admitted	0.0381944	no	no	no	no	no	yes	no	yes	no	no	no	no	Neither	no	no	None	no	132	92	60	36.7	-24.2789	-99.7195	27.5	0
1798	Validation data	7	Female	3.87	-0.114557	40	0.1	no	Hospitalised since birth	1.21319	no	no	no	no	no	no	no	no	no	yes	no	no	Neither	no	no	None	no	130	100	45	36.7	-24.2789	-99.7195	27.5	0
1799	Derivation data	17	Female	3	-0.0702152	38	5.2	no	Admitted	0.0277778	yes	no	no	no	no	yes	no	yes	yes	no	no	no	Lethargy only	no	no	Oxygen supplementation	yes	124	99	54	37.3	20.121	82.8053	28.56	1
1800	Derivation data	2	Female	1.111	0.628836	28	0.7	no	Hospitalised since birth	6.91806	yes	no	yes	yes	no	no	no	yes	yes	yes	no	no	Lethargy only	yes	yes	CPAP, BiPAP, high flow nasal cannulae	yes	158	96	50	36.8	-16.929	-69.5545	27.5	0
1801	Derivation data	2	Male	0.82	1.30588	26	0.3	no	Hospitalised since birth	3.81597	yes	no	yes	no	no	no	no	no	no	yes	yes	no	Neither	yes	yes	Invasive ventilation	yes	170	90	64	36.6	-31.609	-129.784	27.5	0
1802	Derivation data	16	Male	2.8	-0.0537752	39	0.1	no	Admitted	0.0402778	yes	no	no	no	no	yes	no	yes	no	no	no	no	Reduced/no movement	no	no	Oxygen supplementation	yes	110	97	36	36.9	-9.5588	-39.2863	29	0
1803	Validation data	7	Male	3.4	-0.0948211	40	0.1	no	Hospitalised since birth	1.20764	no	yes	no	no	no	no	no	no	no	no	no	no	Neither	no	no	None	yes	135	96	40	36.5	-38.9189	-159.744	27.5	0
1804	Derivation data	13	Male	1.138	0.590848	30	0	no	Hospitalised since birth	0.509722	yes	no	no	no	no	no	no	no	yes	no	no	no	Lethargy only	yes	no	CPAP, BiPAP, high flow nasal cannulae	yes	144	98	38	36.6	-31.609	-129.784	2.96	1
1805	Validation data	11	Male	3.15	-0.0805452	39	0.2	yes	Hospitalised since birth	1.62222	yes	no	no	yes	no	no	no	yes	no	no	yes	no	Reduced/no movement	yes	yes	Invasive ventilation	yes	124	90	35	36.6	-31.609	-129.784	29	0
1806	Derivation data	5	Male	2.68	-0.0420971	39	1.4	no	Admitted	0	no	no	no	no	yes	no	no	no	no	no	no	no	Lethargy only	no	no	None	no	142	99	62	38.9	142.041	587.59	29	0
1807	Validation data	11	Female	2.11	0.0432869	34	0.2	no	Hospitalised since birth	2.63194	yes	no	no	no	no	no	yes	no	yes	no	no	no	Neither	yes	yes	Invasive ventilation	yes	162	91	60	37	-2.16891	-8.91708	28.5	0
1808	Derivation data	18	Male	1.3	0.41039	28	0	no	Admitted	0.0180556	yes	no	yes	yes	yes	no	no	yes	yes	yes	no	no	Neither	no	yes	CPAP, BiPAP, high flow nasal cannulae	yes	160	99	45	36.4	-46.2088	-189.603	27.5	0
1809	Validation data	14	Male	1.638	0.191385	30	0.1	no	Hospitalised since birth	0.350694	yes	no	yes	no	no	no	no	no	no	no	no	no	Neither	no	no	CPAP, BiPAP, high flow nasal cannulae	no	154	92	56	36.8	-16.929	-69.5545	28.5	0
1810	Validation data	14	Female	1.704	0.163072	30	1.7	no	Hospitalised since birth	17.0521	yes	no	yes	no	no	no	no	no	no	no	no	no	Lethargy only	no	no	CPAP, BiPAP, high flow nasal cannulae	no	164	95	58	36.7	-24.2789	-99.7195	28.5	0
1811	Derivation data	5	Female	1.1	0.64512	29	0	no	Hospitalised since birth	0.165972	yes	no	yes	no	no	no	no	no	no	yes	no	no	Lethargy only	no	no	Invasive ventilation	yes	138	93	58	36.2	-60.7289	-249.017	0.88	1
1812	Derivation data	8	Female	2.588	-0.0320223	36	0	no	Hospitalised since birth	0.0402778	no	no	no	no	no	no	no	yes	no	no	no	yes	Neither	no	no	None	yes	156	95	56	37	-2.16891	-8.91708	27.5	0
1813	Derivation data	7	Female	1.67	0.177238	30	0	no	Hospitalised since birth	0.0479167	yes	yes	no	yes	no	no	no	no	no	yes	no	no	Neither	no	no	Invasive ventilation	yes	135	92	40	36.4	-46.2088	-189.603	27.5	0
1814	Derivation data	2	Female	1.779	0.134645	36	0	no	Admitted	0.444444	yes	no	no	no	no	no	yes	no	yes	no	no	no	Lethargy only	no	yes	CPAP, BiPAP, high flow nasal cannulae	yes	124	94	48	37.8	57.671	237.725	27.5	0
1815	Derivation data	15	Male	1.11	0.630296	32	1.4	no	Hospitalised since birth	13.9167	yes	no	no	no	no	no	no	no	yes	no	no	no	Neither	no	yes	Invasive ventilation	yes	170	100	64	37	-2.16891	-8.91708	27.5	0
1816	Derivation data	13	Male	3.34	-0.0916852	38	1.7	no	Hospitalised since birth	16.2722	yes	no	no	no	no	yes	no	no	no	no	no	no	Lethargy only	no	no	Invasive ventilation	yes	190	94	68	38	72.8311	300.411	10.45	1
1817	Derivation data	16	Female	3.5	-0.0996936	38	2.5	no	Admitted	0.0472222	no	no	no	no	no	no	no	yes	yes	no	no	no	Reduced/no movement	no	no	None	yes	186	97	36	37	-2.16891	-8.91708	29	0
1818	Derivation data	4	Female	1.36	0.359331	31	0.1	no	Hospitalised since birth	1.29306	yes	yes	no	no	no	no	yes	yes	yes	no	no	yes	Neither	no	yes	CPAP, BiPAP, high flow nasal cannulae	yes	132	91	34	36.2	-60.7289	-249.017	27.5	0
1819	Derivation data	9	Female	1.9	0.095682	33	0.5	no	Hospitalised since birth	5.23611	yes	no	no	no	no	no	no	no	yes	no	no	no	Lethargy only	yes	yes	Invasive ventilation	yes	147	95	44	36.8	-16.929	-69.5545	28.5	0
1820	Derivation data	15	Male	0.95	0.926707	30	1	no	Hospitalised since birth	10.0646	yes	no	no	no	no	no	no	yes	yes	no	yes	no	Lethargy only	no	yes	Oxygen supplementation	yes	161	90	52	36.6	-31.609	-129.784	28.5	0
1821	Derivation data	17	Female	3.07	-0.0752243	35	0.3	no	Hospitalised since birth	2.79861	no	no	no	no	no	no	yes	yes	no	no	no	no	Lethargy only	no	yes	None	yes	143	98	48	37	-2.16891	-8.91708	28.5	0
1822	Validation data	12	Male	1.9	0.095682	34	2.9	no	Admitted	2	yes	no	no	yes	no	no	no	yes	no	no	no	no	Neither		yes	Oxygen supplementation	no	165	96	64	38	72.8311	300.411	27.5	0
1823	Validation data	8	Male	0.686	1.94364	31	0.3	no	Hospitalised since birth	2.73681	yes	no	no	no	no	no	no	yes	yes	no	yes	no	Neither	yes	no	Invasive ventilation	yes	152	94	60	37	-2.16891	-8.91708	4.06	1
1824	Derivation data	15	Male	0.96	0.903743	29	2	no	Hospitalised since birth	20.1528	yes	no	yes	no	yes	no	no	yes	yes	no	no	yes	Neither	no	no	CPAP, BiPAP, high flow nasal cannulae	yes	163	100		37	-2.16891	-8.91708	25.96	1
1825	Derivation data	14	Male	2.73	-0.0471503	36	0.4	no	Hospitalised since birth	3.32847	no	no	no	no	yes	no	no	yes	no	no	no	no	Neither	no	no	None	no	128	95	52	36.6	-31.609	-129.784	27.5	0
1826	Derivation data	3	Female	0.95	0.926707	30	1.6	no	Hospitalised since birth	16.4479	yes	no	no	no	no	no	no	yes	yes	no	no	yes	Lethargy only	yes	yes	Oxygen supplementation	yes	168	100	62	37.2	12.6711	52.1292	28.5	0
1827	Validation data	5	Male	0.97	0.881486	28	0	no	Hospitalised since birth	0.275694	yes	yes	no	no	no	no	no	no	no	no	no	no	Neither	no	no	CPAP, BiPAP, high flow nasal cannulae	yes	140	95	60	36.4	-46.2088	-189.603	15.17	1
1828	Validation data	14	Male	1.034	0.753991	32	0.1	no	Hospitalised since birth	1.04722	yes	no	yes	no	no	no	no	no	no	no	no	no	Neither	no	no	CPAP, BiPAP, high flow nasal cannulae	yes	126	92	75	37	-2.16891	-8.91708	28.5	0
1829	Validation data	3	Male	1.06	0.70867	27	0	no	Hospitalised since birth	0.125	yes	no	no	no	no	no	no	no	no	no	yes	no	Neither	no	yes	CPAP, BiPAP, high flow nasal cannulae	yes	155	98	64	35.9	-82.3588	-337.373	29	0
1830	Derivation data	4	Male	3.95	-0.117234	40	2.2	no	Admitted	6	no	no	no	no	no	no	no	no	no	no	no	no	Neither	no	no	None	no	150	98	52	36.7	-24.2789	-99.7195	28.5	0
1831	Derivation data	8	Male	1.7	0.164694	32	1.7	no	Hospitalised since birth	16.8125	yes	yes	yes	yes	no	no	no	no	yes	no	no	no	Neither	yes	no	Invasive ventilation	yes	146	92	32	37	-2.16891	-8.91708	29	0
1832	Derivation data	11	Male	3.95	-0.117234	40	2.4	no	Admitted	2	no	no	no	no	no	no	no	no	no	no	no	no	Neither	yes	no	None	no	157	95	45	38.7	126.521	523.051	29	0
1833	Derivation data	9	Female	2.5	-0.0213263	40	0	no	Hospitalised since birth	0.0902778	yes	no	no	yes	no	no	no	no	no	no	no	no	Neither	no	no	Oxygen supplementation	yes	142	89	58	36.4	-46.2088	-189.603	28.5	0
1834	Derivation data	7	Male	2.055	0.0554708	34	0.1	no	Hospitalised since birth	0.661111	yes	yes	no	yes	no	no	no	no	no	yes	no	no	Neither	yes	no	None	yes	140	95	45	36.6	-31.609	-129.784	27.5	0
1835	Derivation data	15	Male	2.58	-0.0310949	39	0.7	no	Hospitalised since birth	7.63472	yes	no	no	no	no	no	no	no	no	no	no	no	Neither	no	no	Oxygen supplementation	yes	136	86	57	36.8	-16.929	-69.5545	13.83	1
1836	Validation data	13	Male	1.3	0.41039	28	0.2	no	Hospitalised since birth	2.54444	yes	no	no	no	no	no	no	yes	yes	no	yes	no	Lethargy only	yes	no	CPAP, BiPAP, high flow nasal cannulae	yes	180	92	78	36.6	-31.609	-129.784	27.5	0
1837	Derivation data	15	Female	0.96	0.903743	28	1.6	no	Hospitalised since birth	15.4097	yes	no	yes	no	yes	no	no	no	no	no	no	no	Neither	no	yes	Oxygen supplementation	yes	161	89	31	36.7	-24.2789	-99.7195	29	0
1838	Derivation data	12	Female	3.4	-0.0948211	38	1.7	no	Admitted	0.0145833	no	no	no	no	no	no	no	yes	no	no	no	no	Neither	no	yes	None	no	160	99	40	38	72.8311	300.411	28.5	0
1839	Derivation data	8	Male	3.088	-0.0764577	38	0.1	no	Hospitalised since birth	0.0541666	yes	no	yes	no	no	no	no	no	no	no	no	no	Neither	no	no	Invasive ventilation	yes	134	100	42	37.5	35.0811	144.466	28.5	0
1840	Derivation data	5	Male	1.35	0.367371	29	1.3	no	Hospitalised since birth	12.909	yes	no	no	no	yes	no	no	no	yes	no	no	no	Neither	yes	no	CPAP, BiPAP, high flow nasal cannulae	yes		94	60	38.3	95.721	395.21	28.5	0
1841	Derivation data	5	Female	1.45	0.294298	33	0.8	no	Hospitalised since birth	8.15833	yes	yes	yes	no	no	no	no	no	no	no	no	no	Neither	no	no	CPAP, BiPAP, high flow nasal cannulae	no	154	96	52	36.6	-31.609	-129.784	27.5	0
1842	Validation data	9	Male	1.07	0.692112	31	4.4	no	Hospitalised since birth	23.6382	yes	no	no	no	no	no	no	no	no	no	no	no	Neither	no	yes	Invasive ventilation	yes	165	95	53	36.6	-31.609	-129.784	28.5	0
1843	Derivation data	4	Male	2.5	-0.0213263	39	0.1	no	Hospitalised since birth	0.834028	no	no	no	no	no	no	no	yes	no	no	no	no	Neither	no	no	None	yes	126	96	30	36.6	-31.609	-129.784	29	0
1844	Derivation data	8	Male	1.411	0.320954	34	1.1	no	Hospitalised since birth	11.0257	no	no	no	no	no	no	no	no	no	no	no	no	Neither	no	no	None	no	168	98	58	38.8	134.271	555.268	27.5	0
1845	Derivation data	9	Male	1.125	0.608797	29	1.1	no	Hospitalised since birth	10.9806	yes	no	no	no	no	no	no	no	no	no	no	no	Neither	no	yes	Invasive ventilation	yes	138	100	53	37	-2.16891	-8.91708	29	0
1846	Derivation data	8	Female	1.822	0.119907	33	1	no	Hospitalised since birth	10.1639	yes	no	no	no	no	no	no	no	yes	yes	no	no	Neither	yes	no	None	yes	144	97	40	37.1	5.24097	21.5544	29	0
1847	Derivation data	7	Male	4.11	-0.122127	39	0	no	Hospitalised since birth	0.40625	no	yes	no	no	no	no	no	no	no	no	no	no	Neither	no	no	None	yes	143	94	45	36.7	-24.2789	-99.7195	28.5	0
1848	Derivation data	16	Female	2.2	0.0252853	37	5	no	Admitted	0.0659722	yes	no	no	no	no	no	no	yes	no	no	no	no	Lethargy only	no	no	Oxygen supplementation	yes	140	95	60	36.9	-9.5588	-39.2863	28.5	0
1849	Derivation data	13	Male	1.188	0.527218	32	1.6	no	Hospitalised since birth	16.3799	yes	no	no	no	no	no	no	no	yes	no	no	no	Neither	yes	no	CPAP, BiPAP, high flow nasal cannulae	yes	158	88	48	36.6	-31.609	-129.784	28.5	0
1850	Derivation data	2	Female	3.349	-0.0921663	39	1.2	no	Admitted	0	no	no	no	no	yes	no	yes	yes	yes	yes	no	no	Lethargy only	no	yes	None	no	168	98	50	38	72.8311	300.411	27.5	0
1851	Validation data	17	Female	3.4	-0.0948211	39	2.2	yes	Admitted	0	yes	no	no	no	no	no	no	no	no	no	no	no	Lethargy only	no	no	None	no	163	97	64	35.8	-89.529	-366.623	29	0
1852	Validation data	13	Male	1.432	0.30633	31	0.9	yes	Admitted	0	yes	no	no	no	no	no	yes	yes	no	no	no	no	Lethargy only	yes	no	Invasive ventilation	yes	160	86	54	36.4	-46.2088	-189.603	1.96	1
1853	Derivation data	16	Male	3.1	-0.077268	39	1.9	no	Admitted	0.0875	yes	no	no	no	no	no	yes	yes	no	yes	no	no	Reduced/no movement	no	no	Oxygen supplementation	yes	139		62	37.5	35.0811	144.466	5.18	1
1854	Derivation data	3	Male	0.81	1.34283	27	0.3	no	Hospitalised since birth	3.69861	yes	no	yes	no	no	no	no	no	yes	no	no	no	Neither	no	yes	CPAP, BiPAP, high flow nasal cannulae	yes	143	96	72	36.7	-24.2789	-99.7195	29	0
1855	Derivation data	11	Female	3.16	-0.0811821	40	0.3	no	Hospitalised since birth	2.89375	no	no	no	no	no	no	no	yes	no	no	no	no	Neither	yes	yes	None	yes	150	92	44	36.8	-16.929	-69.5545	29	0
1856	Derivation data	6	Male	3.62	-0.105016	38	4.8	yes	Hospitalised since birth	23.6382	no	no	no	no	no	no	no	yes	yes	no	no	yes	Neither	no	no	None	yes	143	100	37	36.2	-60.7289	-249.017	28.5	0
1857	Derivation data	12	Female	3.5	-0.0996936	38	1.1	no	Admitted	0.25625	no	no	no	no	yes	no	no	no	no	no	no	no	Neither	yes	no	None	no	200	99	65	38.5	111.081	458.924	29	0
1858	Derivation data	9	Female	1.23	0.479656	32	0.3	no	Hospitalised since birth	3.03125	yes	no	no	yes	no	no	no	yes	no	no	yes	no	Neither	yes	yes	CPAP, BiPAP, high flow nasal cannulae	yes	179	100		37	-2.16891	-8.91708	29	0
1859	Derivation data	15	Male	0.88	1.11	27	0.3	no	Hospitalised since birth	2.62431	yes	no	no	no	no	no	no	no	no	no	yes	no	Neither	yes	yes	CPAP, BiPAP, high flow nasal cannulae	no	156	94	58	36.9	-9.5588	-39.2863	27.5	0
1860	Derivation data	19	Female	1.58	0.219251	31	2.2	no	Hospitalised since birth	22.4868	no	no	no	no	yes	no	no	yes	yes	yes	no	yes	Lethargy only	no	yes	None	yes	186	100	72	36.8	-16.929	-69.5545	28.5	0
1861	Validation data	7	Female	2.72	-0.0461619	40	0.1	no	Hospitalised since birth	1.17708	no	no	no	no	no	no	no	no	no	yes	no	no	Neither	no	no	None	no	135	100	41	36.8	-16.929	-69.5545	27.5	0
1862	Derivation data	7	Female	2.77	-0.0509975	38	0	no	Hospitalised since birth	0.0444444	yes	no	no	no	no	no	no	no	no	yes	no	no	Neither	no	no	Invasive ventilation	yes	142	95	42	36.8	-16.929	-69.5545	27.5	0
1863	Validation data	13	Female	1.348	0.369	31	0	no	Hospitalised since birth	0.117361	yes	no	no	no	no	no	no	yes	no	no	no	no	Neither	no	no	CPAP, BiPAP, high flow nasal cannulae	yes	148	96	90	37.2	12.6711	52.1292	28.5	0
1864	Validation data	3	Male	3.58	-0.103301	40	0.1	no	Hospitalised since birth	0.972222	yes	no	no	no	no	no	no	no	no	no	no	no	Neither	no	yes	Oxygen supplementation	yes	157	94	40	36.9	-9.5588	-39.2863	28.5	0
1865	Derivation data	10	Male	3	-0.0702152	39	4.2	no	Admitted	0.0381944	yes	yes	no	no	no	no	no	no	no	no	no	no	Neither	no	no	None	no	112	96	58	36.8	-16.929	-69.5545	28.5	0
1866	Derivation data	8	Female	1.875	0.103118	34	0	no	Hospitalised since birth	0.0340278	yes	no	no	no	no	no	no	no	no	no	no	no	Neither	no	no	Invasive ventilation	yes	134	96	82	37	-2.16891	-8.91708	27.5	0
1867	Derivation data	15	Male	0.96	0.903743	28	0.5	no	Hospitalised since birth	5.54514	yes	no	yes	no	no	no	no	no	no	no	yes	no	Neither	no	yes	CPAP, BiPAP, high flow nasal cannulae	no	138	92	54	36.9	-9.5588	-39.2863	28.5	0
1868	Validation data	11	Male	1.1	0.64512	28	0.2	no	Hospitalised since birth	2.29583	yes	no	yes	no	no	no	no	yes	no	no	yes	no	Neither	yes	yes	Invasive ventilation	yes	156		35	36.7	-24.2789	-99.7195	28.5	0
1869	Derivation data	6	Male	2.3	0.00770965	36	1.2	yes	Hospitalised since birth	11.6319	no	no	no	no	no	no	no	yes	no	no	no	no	Neither	no	yes	None	yes	180	99	30	38.2	88.0711	363.508	29	0
1870	Validation data	11	Female	3	-0.0702152		2.1	no	Admitted	0.0423611	no	no	no	no	no	no	no	no	no	no	no	no	Neither	no	no	None	no	102	92	24	39.4	181.191	750.744	29	0
1871	Derivation data	2	Female	2.74	-0.0481279	38	0.5	no	Admitted	0	no	no	no	no	yes	no	no	no	no	no	no	no	Neither	no	no	None	no	148		50	36.7	-24.2789	-99.7195	27.5	0
1872	Derivation data	2	Female	2.05	0.0566273	34	0	no	Hospitalised since birth	0.0597222	yes	yes	no	yes	no	no	yes	no	yes	no	no	no	Reduced/no movement	no	yes	CPAP, BiPAP, high flow nasal cannulae	yes	150	100	68	37.1	5.24097	21.5544	27.5	0
1873	Derivation data	17	Female	3.2	-0.08367	40	0.5	no	Admitted	0.0486111	no	no	no	no	no	no	no	no	no	no	yes	no	Neither	no	no	None	yes	132	99	52	37.8	57.671	237.725	29	0
1874	Derivation data	16	Female	1.7	0.164694	36	3.8	no	Admitted	0.0631944	no	no	no	no	no	no	yes	yes	no	no	no	no	Reduced/no movement	no	no	None	yes							29	0
1875	Derivation data	4	Male	3.35	-0.0922196	40	0.1	no	Admitted	0.0159722	no	no	no	no	no	no	no	yes	no	no	no	no	Lethargy only	no	no	None	yes	145	91	46	36.7	-24.2789	-99.7195	29	0
1876	Derivation data	17	Male			36	0.3	no	Admitted	0.0555556	yes	no	no	no	no	no	no	no	no	no	no	no	Neither	no	no	None	yes	166	99	56	38.6	118.791	490.936	27.5	0
1877	Derivation data	9	Male	1.15	0.574817	31	0.3	no	Hospitalised since birth	2.14931	yes	no	no	no	no	no	no	no	no	no	no	no	Neither	yes	yes	CPAP, BiPAP, high flow nasal cannulae	yes	170	90	50	37	-2.16891	-8.91708	28.5	0
1878	Derivation data	12	Female	1.5	0.263118	32	0.1	no	Hospitalised since birth	0.198611	yes	no	no	no	no	no	yes	yes	yes	no	no	no	Neither	yes	yes	CPAP, BiPAP, high flow nasal cannulae	yes	145	92	47	37	-2.16891	-8.91708	27.5	0
1879	Derivation data	11	Male	2.85	-0.0582115	39	0.5	no	Hospitalised since birth	4.31389	yes	no	no	no	yes	no	no	yes	yes	no	yes	no	Neither	no	yes	Oxygen supplementation	yes	142	93	57	37	-2.16891	-8.91708	27.5	0
1880	Derivation data	10	Female			39	0.5	no	Admitted	0.0451389	no	no	no	no	no	yes	no	yes	no	no	no	no	Neither	no	yes	None	yes	136	98	56	37.3	20.121	82.8053	28.5	0
1881	Derivation data	13	Male	0.686	1.94364	25	0.1	no	Hospitalised since birth	0.6875	yes	no	no	no	no	no	no	yes	yes	no	yes	no	Lethargy only	yes	no	Invasive ventilation	yes	188	92	60	36.6	-31.609	-129.784	2.13	1
1882	Derivation data	11	Female	2.3	0.00770965	34	0.1	no	Hospitalised since birth	0.7125	yes	no	no	no	no	no	yes	no	yes	no	no	no	Neither	yes	yes	None	yes	141	92	41	36.8	-16.929	-69.5545	27.5	0
1883	Validation data	1	Male	1.56	0.229588	32	0.7	no	Hospitalised since birth	7.36111	no	no	yes	no	no	no	no	no	no	yes	no	no	Neither	no	yes	None	yes	158	99		37.4	27.5912	113.585	28.5	0
1884	Derivation data	17	Male	4	-0.118826	40	0.2	no	Admitted	0.0347222	no	no	no	no	no	no	no	no	no	no	yes	no	Neither	no	no	None	no	133	99	64	37.7	50.1211	206.536	27.5	0
1885	Derivation data	16	Male	3.5	-0.0996936	38	2.4	no	Admitted	0.104861	no	no	no	no	no	no	no	yes	no	no	no	no	Lethargy only	no	yes	None	yes	142	95	40	36.9	-9.5588	-39.2863	28.5	0
1886	Derivation data	2	Female	1.12	0.615868	29	2.7	no	Hospitalised since birth	23.6382	yes	no	no	no	yes	no	no	no	yes	no	no	no	Neither	no	yes	CPAP, BiPAP, high flow nasal cannulae	yes	170	96	52	37.1	5.24097	21.5544	28.5	0
1887	Derivation data	3	Male	0.84	1.23591	28	1.6	no	Hospitalised since birth	15.7569	yes	yes	yes	no	no	no	no	yes	yes	no	no	yes	Neither	no	yes	Oxygen supplementation	yes	170	98	60	36.4	-46.2088	-189.603	29	0
1888	Derivation data	7	Female	3.19	-0.0830568	40	0.1	no	Hospitalised since birth	0.917361	no	yes	no	no	no	no	no	no	no	no	no	no	Neither	no	no	None	yes	136	97	38	36.5	-38.9189	-159.744	27.5	0
1889	Derivation data	4	Male	2.9	-0.0624202	40	2.4	no	Admitted	0.0243056	no	no	no	no	no	no	no	no	no	no	no	no	Neither	no	no	None	no	156	96	49	37.7	50.1211	206.536	27.5	0
1890	Derivation data	13	Male	1.092	0.657273	31	3.8	no	Hospitalised since birth	23.6382	no	no	yes	no	no	no	no	no	no	no	no	no	Neither	no	no	None	no	160	91	56	36.8	-16.929	-69.5545	28.5	0
1891	Derivation data	16	Female	3.1	-0.077268	38	1.4	no	Admitted	0.0888889	no	no	no	no	no	no	no	yes	no	yes	no	no	Lethargy only	no	no	None	yes	138	96	44	37.2	12.6711	52.1292	28.5	0
1892	Derivation data	4	Male	3.35	-0.0922196	39	3	no	Admitted	0.000694444	no	no	no	no	no	no	no	no	no	no	no	no	Reduced/no movement	yes	no	None	no	144	100	38	36.8	-16.929	-69.5545	27.5	0
1893	Validation data	4	Male	3.45	-0.0973103	40	0.1	no	Hospitalised since birth	0.845833	yes	yes	no	yes	no	no	no	no	no	no	no	no	Neither	no	no	CPAP, BiPAP, high flow nasal cannulae	yes	156	97	56	36.5	-38.9189	-159.744	28.5	0
1894	Derivation data	17	Female	0.89	1.08114	26	0.9	no	Admitted	9.37361	yes	no	yes	no	no	no	no	yes	no	no	no	no	Neither	yes	yes	CPAP, BiPAP, high flow nasal cannulae	yes	126	99	56	35.7	-96.6789	-395.77	28.5	0
1895	Derivation data	5	Female	3.25	-0.0866517	39	0.5	no	Hospitalised since birth	5.83333	yes	no	no	no	no	no	no	no	yes	no	no	no	Lethargy only	yes	yes	Invasive ventilation	yes	122	89	62	36.2	-60.7289	-249.017	28.5	0
1896	Validation data	5	Female	1.8	0.127316	38	2.1	yes	Admitted	5.11806	no	no	no	no	no	no	no	yes	no	no	no	no	Lethargy only	no	no	None	yes	104	99	56	36.4	-46.2088	-189.603	12.83	1
1897	Derivation data	14	Male	1.306	0.404965	31	0	no	Hospitalised since birth	0.284028	yes	yes	no	no	no	no	no	no	yes	no	no	no	Neither	no	yes	CPAP, BiPAP, high flow nasal cannulae	yes	148	94	58	36.8	-16.929	-69.5545	28.5	0
1898	Derivation data	17	Female	2.41	-0.00915294	33	0.1	no	Hospitalised since birth	0.260417	yes	no	no	no	no	no	no	yes	no	no	no	no	Neither	no	no	Oxygen supplementation	yes	171	80	72	36.5	-38.9189	-159.744	29	0
1899	Derivation data	11	Female	3.05	-0.0738283	40	1.3	no	Admitted	0.0291667	no	no	no	no	no	no	no	no	no	no	no	no	Neither	no	no	None	no	147	96	56	39.3	173.321	717.906	29	0
1900	Derivation data	12	Male	3.3	-0.0894989	40	1.8	no	Admitted	0.0270833	yes	no	no	no	no	no	no	no	no	no	no	no	Neither	no	no	None	no	170	96	48	39	149.831	620.014	28.5	0
1901	Derivation data	2	Male	1.84	0.114042	35	0	no	Hospitalised since birth	0.0986111	yes	yes	yes	yes	no	no	yes	no	no	no	no	no	Lethargy only	no	yes	CPAP, BiPAP, high flow nasal cannulae	yes	166	100	56	36.9	-9.5588	-39.2863	28.5	0
1902	Derivation data	5	Female	2.19	0.0271765	39	0.3	no	Hospitalised since birth	2.92917	yes	no	no	no	no	no	no	yes	yes	no	no	no	Neither	no	no	None	yes	135		40	36.8	-16.929	-69.5545	28.5	0
1903	Derivation data	8	Male	2.726	-0.0467563	38	0	no	Hospitalised since birth	0.0229167	yes	yes	yes	no	no	no	yes	no	no	no	no	no	Neither	no	no	Invasive ventilation	yes	191	100	44	37.1	5.24097	21.5544	27.5	0
1904	Validation data	3	Male	4.025	-0.1196	40	0	no	Hospitalised since birth	0.0215278	yes	no	no	no	no	no	no	no	no	no	no	no	Lethargy only	no	yes	CPAP, BiPAP, high flow nasal cannulae	yes	124	99	70	35.6	-103.809	-424.816	6.5	0
1905	Derivation data	4	Male	2.185	0.0281318	33	0.7	no	Hospitalised since birth	7.09028	yes	no	no	no	no	yes	yes	yes	no	no	no	no	Neither	yes	yes	Invasive ventilation	yes	147	95	35	36.5	-38.9189	-159.744	27.5	0
1906	Derivation data	10	Male	3.5	-0.0996936	39	0.2	no	Hospitalised since birth	2.31458	yes	no	no	no	no	yes	no	no	no	no	no	no	Neither	yes	yes	Oxygen supplementation	yes	164	85	70	38.1	80.441	331.907	27.5	0
1907	Derivation data	9	Male	0.79	1.42098	28	0.3	no	Hospitalised since birth	3.59722	yes	no	no	no	no	no	no	no	yes	no	no	no	Neither	yes	yes	Oxygen supplementation	yes	139	97	52	36.2	-60.7289	-249.017	29	0
1908	Derivation data	13	Male	1.878	0.10221	30	0.3	no	Hospitalised since birth	2.81389	yes	no	no	no	no	no	no	no	no	yes	no	no	Neither	yes	no	Invasive ventilation	yes	180	94	78	36.8	-16.929	-69.5545	6.88	1
1909	Derivation data	13	Male	1.646	0.187771	33	1.1	no	Hospitalised since birth	10.8583	yes	no	no	no	no	no	no	no	no	no	no	no	Neither	yes	no	CPAP, BiPAP, high flow nasal cannulae	yes	162	96	60	38.2	88.0711	363.508	28.5	0
1910	Derivation data	3	Male	1.235	0.474315	28	0.8	no	Hospitalised since birth	7.89583	yes	yes	no	no	no	no	no	no	no	no	no	no	Neither	yes	yes	CPAP, BiPAP, high flow nasal cannulae	yes	162	92	68	36.4	-46.2088	-189.603	28.5	0
1911	Derivation data	10	Male	3.3	-0.0894989	39	2	no	Admitted	0.0138889	yes	no	no	no	no	no	no	yes	no	no	no	no	Neither	yes	no	Oxygen supplementation	yes	136	86	68	37.5	35.0811	144.466	27.5	0
1912	Derivation data	15	Male	1.2	0.513118	30	0.5	no	Hospitalised since birth	4.52708	yes	no	no	no	no	no	no	no	no	no	yes	no	Neither	no	yes	CPAP, BiPAP, high flow nasal cannulae	no	152	99		36.8	-16.929	-69.5545	29	0
1913	Derivation data	9	Female	1.31	0.40139	33	1.5	no	Hospitalised since birth	14.7167	yes	no	no	no	no	no	no	yes	yes	no	no	yes	Lethargy only	yes	yes	Oxygen supplementation	yes	156	97		37.1	5.24097	21.5544	29	0
1914	Derivation data	13	Male	1.602	0.208324	34	0	no	Hospitalised since birth	0.170833	yes	no	no	no	no	no	no	no	no	no	no	no	Neither	no	no	None	no	168	100	68	36.6	-31.609	-129.784	8.5	0
1915	Derivation data	11	Female	3.35	-0.0922196	39	0.2	no	Admitted	0.0381944	yes	no	no	no	no	no	no	yes	no	no	yes	no	Neither	yes	no	Oxygen supplementation	yes	136	91	50	36.9	-9.5588	-39.2863	29	0
1916	Derivation data	4	Male	3.94	-0.116908	40	1.8	no	Admitted	0.0173611	no	no	no	no	no	no	no	no	yes	no	no	no	Reduced/no movement	no	no	None	yes	159	98	47	38	72.8311	300.411	27.5	0
1917	Derivation data	1	Female	0.765	1.52742	25	0.5	no	Admitted	5.23958	yes	no	yes	no	no	no	no	no	no	yes	no	no	Neither	yes	yes	Invasive ventilation	yes	157	98		37.1	5.24097	21.5544	3.75	1
1918	Derivation data	2	Female	2.57	-0.0299235	37	0	no	Hospitalised since birth	0.431944	yes	no	no	yes	no	no	no	no	no	no	yes	no	Neither	no	yes	CPAP, BiPAP, high flow nasal cannulae	yes	146	95	50	37.2	12.6711	52.1292	27.5	0
1919	Validation data	10	Female	4.21	-0.124906	39	3.4	no	Admitted	0.166667	yes	yes	no	yes	no	no	no	no	yes	no	no	no	Neither	yes	no	Oxygen supplementation	no	114	88	64	37	-2.16891	-8.91708	28.5	0
1920	Derivation data	15	Male	0.8	1.38117	26	1.3	no	Hospitalised since birth	13.3993	yes	no	yes	yes	no	no	yes	no	no	no	no	no	Lethargy only	no	yes	CPAP, BiPAP, high flow nasal cannulae	no	177	96	46	37	-2.16891	-8.91708	2.04	1
1921	Derivation data	11	Male	3.5	-0.0996936	37	0.1	no	Hospitalised since birth	0.579861	yes	yes	no	no	no	no	no	yes	no	no	yes	no	Neither	yes	yes	Oxygen supplementation	yes	145	90	50	36.5	-38.9189	-159.744	29	0
1922	Derivation data	2	Male	3.965	-0.117718	38	0.1	no	Hospitalised since birth	1.37083	yes	no	no	no	no	no	no	no	no	no	no	no	Neither	no	yes	CPAP, BiPAP, high flow nasal cannulae	yes	148	96	60	37.3	20.121	82.8053	27.5	0
1923	Derivation data	12	Male	2.7	-0.0441521	39	4.8	no	Admitted	0	no	no	no	no	no	yes	no	yes	no	yes	no	no	Reduced/no movement	no	yes	Invasive ventilation	yes	178	100	35	37.2	12.6711	52.1292	28.5	0
1924	Validation data	11	Male	3.3	-0.0894989	35	0.8	no	Hospitalised since birth	7.48889	no	no	no	no	no	no	no	yes	yes	no	yes	yes	Neither	yes	yes	None	yes	135	91	43	36.9	-9.5588	-39.2863	29	0
1925	Derivation data	2	Male	4.05	-0.12036	40	0	no	Hospitalised since birth	0.0506944	yes	no	no	no	yes	no	no	no	no	no	no	no	Neither	no	yes	CPAP, BiPAP, high flow nasal cannulae	yes	160	98	58	36.9	-9.5588	-39.2863	28.5	0
1926	Derivation data	1	Female	1.02	0.779843	27	0.6	no	Hospitalised since birth	6.3125	yes	no	yes	no	no	no	no	no	no	yes	no	no	Reduced/no movement	no	yes	Invasive ventilation	yes	161	99		36.5	-38.9189	-159.744	28.5	0
1927	Derivation data	16	Male	2.8	-0.0537752	35	4.4	no	Admitted	0.0395833	no	no	no	no	no	no	yes	yes	no	yes	no	no	Reduced/no movement	no	no	Oxygen supplementation	yes	142	97	65	37.2	12.6711	52.1292	29	0
1928	Derivation data	13	Male	0.884	1.09834	26	0.2	no	Hospitalised since birth	1.71042	yes	no	no	no	no	no	no	no	no	no	no	no	Neither	yes	no	CPAP, BiPAP, high flow nasal cannulae	yes	164	95	60	36.6	-31.609	-129.784	4.81	1
1929	Derivation data	8	Female	2.96	-0.0671919	36	0	no	Hospitalised since birth	0.0243056	yes	no	no	no	no	no	no	no	no	no	no	no	Neither	no	no	Oxygen supplementation	yes	132	95	76	36.8	-16.929	-69.5545	27.5	0
1930	Derivation data	9	Female	2.305	0.00689041	40	0	no	Hospitalised since birth	0.0173611	yes	yes	no	no	no	no	no	no	no	no	no	no	Neither	no	yes	Invasive ventilation	yes	146	97	39	37.2	12.6711	52.1292	28.5	0
1931	Derivation data	16	Male	2.9	-0.0624202	38	0.4	no	Admitted	0.0652778	yes	no	no	no	no	no	yes	yes	no	yes	no	no	Reduced/no movement	no	no	Oxygen supplementation	yes	142	97	53	37.6	42.591	175.449	28.5	0
1932	Derivation data	17	Male	1.39	0.336245	31	0.8	no	Hospitalised since birth	8.26736	yes	no	no	no	no	no	no	yes	no	yes	no	no	Neither	no	yes	Oxygen supplementation	yes	122	69	44	35.3	-125.079	-511.345	29	0
1933	Derivation data	5	Female	1.36	0.359331	31	0.6	no	Hospitalised since birth	5.95694	yes	no	yes	no	no	no	no	no	no	no	no	no	Lethargy only	no	no	CPAP, BiPAP, high flow nasal cannulae	yes	202	94	56	36.9	-9.5588	-39.2863	27.5	0
1934	Derivation data	13	Female	0.686	1.94364	27	0	no	Hospitalised since birth	0.140972	yes	yes	no	yes	no	no	yes	yes	no	yes	no	no	Lethargy only	no	no	Invasive ventilation	yes	168	92	48	36.6	-31.609	-129.784	7.6	1
1935	Validation data	15	Male	0.85	1.20276	26	1.6	no	Hospitalised since birth	16.4542	yes	no	yes	yes	no	no	no	no	no	no	no	no	Lethargy only	no	yes	Invasive ventilation	yes	151	98	24	37.1	5.24097	21.5544	27.5	0
1936	Derivation data	12	Female	0.8	1.38117	29	2.7	no	Hospitalised since birth	23.6382	yes	no	yes	yes	no	no	no	yes	yes	yes	no	no	Lethargy only		yes	Invasive ventilation	no	160	90	68	38	72.8311	300.411	6.9	1
1937	Derivation data	9	Male	1.225	0.485063	27	0.2	no	Hospitalised since birth	2.23125	yes	no	no	no	no	no	no	no	no	no	yes	no	Neither	yes	yes	CPAP, BiPAP, high flow nasal cannulae	yes	140	96		36.8	-16.929	-69.5545	28.5	0
1938	Derivation data	5	Male	2.95	-0.0664168	38	0.5	no	Hospitalised since birth	4.73889	yes	no	no	no	no	no	yes	no	no	yes	no	no	Reduced/no movement	yes	yes	Invasive ventilation	yes	156	98	45	36.5	-38.9189	-159.744	4.08	1
1939	Derivation data	16	Male	3.6	-0.104166	39	0.4	no	Admitted	0.0819444	no	no	no	no	no	yes	no	yes	no	yes	no	no	Reduced/no movement	no	no	None	yes	142	96	52	37.2	12.6711	52.1292	29	0
1940	Derivation data	3	Female	1.89	0.0986211	32	0.1	no	Hospitalised since birth	0.0868056	yes	no	no	no	no	no	no	no	yes	no	no	no	Neither	no	yes	CPAP, BiPAP, high flow nasal cannulae	yes	106	99	48	36.5	-38.9189	-159.744	28.5	0
1941	Derivation data	13	Female	0.8	1.38117	26	1.2	no	Hospitalised since birth	12.3924	yes	no	no	no	no	no	no	yes	no	no	no	no	Lethargy only	yes	no	CPAP, BiPAP, high flow nasal cannulae	no	160	90	56	36.6	-31.609	-129.784	28.5	0
1942	Validation data	13	Female	1.268	0.440632	29	0.3	no	Hospitalised since birth	3.88681	yes	yes	no	yes	no	no	no	yes	yes	no	yes	no	Lethargy only	yes	no	CPAP, BiPAP, high flow nasal cannulae	yes	154	100	66	37.6	42.591	175.449	28.5	0
1943	Derivation data	9	Female	1.335	0.37977	31	3.6	no	Hospitalised since birth	23.6382	yes	no	no	no	no	no	no	no	no	no	no	no	Neither	yes	yes	Invasive ventilation	yes	127	92	59	37.3	20.121	82.8053	29	0
1944	Derivation data	2	Female	2.57	-0.0299235	39	2.2	no	Admitted	0	yes	no	no	no	yes	no	no	no	no	no	no	yes	Neither	no	yes	Oxygen supplementation	yes	152	98	54	37.2	12.6711	52.1292	27.5	0
1945	Derivation data	7	Female	3.59	-0.103735	40	0.1	no	Hospitalised since birth	0.56875	yes	yes	no	no	no	no	no	no	no	no	yes	no	Neither	no	no	None	yes	135	97	40	36.5	-38.9189	-159.744	27.5	0
1946	Derivation data	17	Male	3.7	-0.10828	40	0.1	no	Hospitalised since birth	0.530556	yes	no	no	no	no	yes	no	yes	no	no	no	no	Lethargy only	yes	no	None	yes	179	95	60	37.5	35.0811	144.466	29	0
1947	Derivation data	12	Male	3.5	-0.0996936	38	2.5	no	Admitted	0	yes	no	no	no	no	yes	no	yes	no	no	no	no	Neither	no	yes	None	no	142	96	40	37.2	12.6711	52.1292	28.5	0
1948	Derivation data	8	Female	3.656	-0.106511	39	0	no	Hospitalised since birth	0.0548611	yes	no	no	no	no	no	yes	no	no	no	no	no	Neither	no	no	Oxygen supplementation	yes	126	94	65	37	-2.16891	-8.91708	28.5	0
1949	Derivation data	7	Male	3.57	-0.102864	39	0.1	no	Hospitalised since birth	0.986805	no	yes	no	no	no	no	no	no	no	no	no	no	Neither	no	no	None	yes	138	96	42	36.6	-31.609	-129.784	27.5	0
1950	Derivation data	2	Male	3.67	-0.107081	39	1	no	Hospitalised since birth	10.4993	yes	yes	no	no	no	no	yes	no	no	no	no	no	Lethargy only	yes	yes	Oxygen supplementation	yes	176	100	60	37.5	35.0811	144.466	27.5	0
1951	Validation data	5	Female	0.827	1.28081	35	0.2	no	Hospitalised since birth	2.59375	yes	no	no	no	no	no	no	yes	yes	no	yes	no	Neither	no	no	CPAP, BiPAP, high flow nasal cannulae	no	174	97	56	36.5	-38.9189	-159.744	1.54	1
1952	Derivation data	10	Male	3	-0.0702152	39	0.6	no	Admitted	0.0138889	no	no	yes	no	no	no	no	yes	no	no	yes	no	Lethargy only	no	no	None	yes	114	91	30	37.1	5.24097	21.5544	29	0
1953	Derivation data	14	Female	2.15	0.0350069	32	0.1	no	Hospitalised since birth	0.7625	yes	no	no	no	yes	no	yes	yes	no	no	no	yes	Lethargy only	no	no	CPAP, BiPAP, high flow nasal cannulae	yes	116	96	56	36.8	-16.929	-69.5545	27.5	0
1954	Derivation data	10	Female	3.2	-0.08367	39	0.1	no	Admitted	0.0972222	no	no	no	no	no	no	no	no	no	no	no	no	Neither	no	no	None	yes	150	96	76	38.1	80.441	331.907	29	0
1955	Derivation data	5	Female	1.27	0.438675	34	0.4	no	Hospitalised since birth	3.91736	yes	no	no	no	no	no	yes	yes	yes	no	no	no	Lethargy only	no	no	Invasive ventilation	no	144	98	44	36.3	-53.479	-219.362	27.5	0
1956	Derivation data	14	Male	0.823	1.29506	25	0.3	no	Hospitalised since birth	3.12847	yes	no	yes	yes	no	no	no	no	no	no	no	no	Neither	no	no	CPAP, BiPAP, high flow nasal cannulae	yes	142	90		36.8	-16.929	-69.5545	11.13	1
1957	Derivation data	15	Female	1.63	0.195052	32	4.3	no	Admitted	0	yes	no	yes	no	no	no	no	no	no	no	no	no	Lethargy only	no	yes	Invasive ventilation	yes	172	97	34	36.9	-9.5588	-39.2863	29	0
1958	Derivation data	8	Male	2.714	-0.0455636	39	0	no	Hospitalised since birth	0.0527778	yes	no	no	no	no	no	no	no	no	no	no	no	Neither	no	no	Oxygen supplementation	yes	160	95	64	37.1	5.24097	21.5544	26.5	0
1959	Validation data	2	Female	2.16	0.0330084	33	1.2	no	Hospitalised since birth	12.0056	yes	no	no	no	yes	no	yes	no	no	no	no	no	Lethargy only	no	yes	CPAP, BiPAP, high flow nasal cannulae	yes	128	93	46	37	-2.16891	-8.91708	27.5	0
1960	Derivation data	11	Male	2.75	-0.0490949	36	0.5	no	Hospitalised since birth	4.89861	yes	no	no	no	no	no	yes	yes	yes	no	yes	no	Reduced/no movement	yes	yes	Invasive ventilation	yes	148	90	40	37	-2.16891	-8.91708	29	0
1961	Validation data	15	Male	0.85	1.20276	25	1.4	no	Hospitalised since birth	14.5521	yes	no	yes	no	no	no	yes	no	no	yes	no	no	Neither	no	yes	Invasive ventilation	yes	176	78	30	36.8	-16.929	-69.5545	12.79	1
1962	Derivation data	13	Male	1.186	0.52961	29	0	no	Hospitalised since birth	0.2125	yes	no	no	no	no	no	yes	yes	no	no	no	no	Lethargy only	no	no	Invasive ventilation	yes	140	95	60	36.4	-46.2088	-189.603	6.17	1
1963	Derivation data	10	Female	2.8	-0.0537752	39	0.4	no	Admitted	0.0104167	no	no	no	no	no	no	no	yes	no	no	yes	no	Neither	no	no	None	yes	120	96	58	38.5	111.081	458.924	29	0
1964	Derivation data	6	Male	2.96	-0.0671919	40	1.9	no	Admitted	0.0208333	no	no	no	no	no	no	no	no	no	no	no	no	Neither	no	no	None	no	156	94	32	37.8	57.671	237.725	29	0
1965	Derivation data	4	Female	2.32	0.00446446	39	2	no	Hospitalised since birth	19.9903	no	no	no	no	no	no	yes	yes	yes	no	no	no	Neither	no	yes	None	yes	147	92	51	36.6	-31.609	-129.784	27.5	0
1966	Validation data	5	Female	4.21	-0.124906	39	5.1	no	Hospitalised since birth	23.6382	yes	yes	no	no	no	no	no	no	no	no	no	no	Neither	no	no	CPAP, BiPAP, high flow nasal cannulae	no	138	94	52	36.6	-31.609	-129.784	28.5	0
1967	Derivation data	14	Male	1.3	0.41039	33	0.1	yes	Hospitalised since birth	1.53819	yes	yes	yes	no	no	no	no	yes	no	no	no	yes	Neither	no	no	CPAP, BiPAP, high flow nasal cannulae	yes	160	92	56	36.7	-24.2789	-99.7195	28.5	0
1968	Derivation data	9	Male	0.99	0.838978	31	0.5	no	Hospitalised since birth	5.03681	yes	no	no	no	no	no	no	no	no	no	no	no	Neither	no	yes	CPAP, BiPAP, high flow nasal cannulae	yes	167	91	53	37	-2.16891	-8.91708	3.99	1
1969	Derivation data	8	Female	2.404	-0.00829243	37	0.1	yes	Hospitalised since birth	0.0666667	yes	no	no	no	no	no	no	no	no	no	no	no	Neither	no	no	CPAP, BiPAP, high flow nasal cannulae	yes	136	100	40	36.5	-38.9189	-159.744	27.5	0
1970	Derivation data	3	Male	0.82	1.30588	26	1.6	no	Hospitalised since birth	16.3701	yes	no	no	no	no	no	no	yes	no	no	no	yes	Neither	yes	yes	CPAP, BiPAP, high flow nasal cannulae	yes	155	95	60	37.1	5.24097	21.5544	28.5	0
1971	Derivation data	17	Male	2.5	-0.0213263	36	0.7	yes	Admitted	0	yes	no	yes	yes	no	no	no	yes	no	no	no	no	Neither	no	no	Oxygen supplementation	yes	190	61	66	39	149.831	620.014	0.89	1
1972	Derivation data	13	Female	1.108	0.633229	31	0.1	no	Hospitalised since birth	1.77292	yes	no	yes	no	no	no	no	yes	no	yes	no	no	Lethargy only	yes	no	CPAP, BiPAP, high flow nasal cannulae	yes	150	91	60	36.6	-31.609	-129.784	28.5	0
1973	Derivation data	5	Male	2.46	-0.0160807	37	0.3	no	Hospitalised since birth	2.73125	no	no	no	no	yes	no	no	yes	no	no	yes	no	Neither	yes	no	Oxygen supplementation	yes	152	96	52	36.4	-46.2088	-189.603	28.5	0
1974	Derivation data	12	Male	2.1	0.0454311	35	1	no	Hospitalised since birth	9.73125	yes	no	no	yes	no	no	no	yes	no	yes	yes	no	Neither	yes	yes	Invasive ventilation	yes	150	98	40	36.4	-46.2088	-189.603	28.5	0
1975	Validation data	11	Male	2.85	-0.0582115	38	0.1	no	Hospitalised since birth	0.239583	no	yes	no	no	no	no	no	yes	no	no	no	no	Neither	no	no	None	yes	134	96	42	36.9	-9.5588	-39.2863	29	0
1976	Validation data	7	Female	3.425	-0.0960793	40	0.3	no	Hospitalised since birth	2.64722	yes	no	no	no	no	no	no	no	no	no	yes	no	Neither	no	no	None	yes	151	95	62	37.7	50.1211	206.536	27.5	0
1977	Derivation data	11	Male	1.99	0.0711926	35	3.2	yes	Admitted	15.0236	yes	no	yes	no	no	no	no	yes	yes	no	no	no	Reduced/no movement	no	yes	Oxygen supplementation	yes	180	90	63	37	-2.16891	-8.91708	29	0
1978	Derivation data	5	Male	3.25	-0.0866517	37	0.6	no	Admitted	0	yes	no	no	no	no	yes	no	no	no	no	no	no	Lethargy only	no	no	Oxygen supplementation	yes	112	99	36	37.8	57.671	237.725	28.5	0
1979	Derivation data	9	Male	2.3	0.00770965	36	0	no	Hospitalised since birth	0.102083	yes	yes	no	yes	no	no	no	no	no	no	no	no	Lethargy only	no	yes	Invasive ventilation	yes	111	96	45	36.5	-38.9189	-159.744	29	0
1980	Derivation data	11	Male	1.65	0.185983	29	0	no	Hospitalised since birth	0.943056	yes	yes	no	no	no	no	no	yes	yes	no	yes	no	Reduced/no movement	yes	yes	Invasive ventilation	yes	127	90	40	36.6	-31.609	-129.784	28.5	0
1981	Validation data	8	Male	1.26	0.448555	30	0.7	no	Hospitalised since birth	6.89514	yes	no	yes	yes	no	no	no	no	no	no	yes	no	Neither	yes	no	Invasive ventilation	yes	198	100	60	37.2	12.6711	52.1292	28.5	0
1982	Derivation data	10	Male	2.8	-0.0537752	39	0.6	no	Admitted	0.333333	no	no	no	no	no	no	no	yes	no	no	no	no	Neither	no	no	None	no	165	92	60	37.4	27.5912	113.585	27.5	0
1983	Derivation data	1	Female	1.61	0.204461	31	1	no	Hospitalised since birth	10.3771	yes	no	yes	no	no	no	no	no	no	yes	no	no	Lethargy only	no	yes	CPAP, BiPAP, high flow nasal cannulae	yes	179	98		37.2	12.6711	52.1292	29	0
1984	Derivation data	4	Male	3.65	-0.106265	39	0	no	Admitted	0.0173611	no	no	no	no	no	no	no	yes	no	no	no	no	Neither	no	no	None	yes	150	97	47	36.8	-16.929	-69.5545	28.5	0
1985	Derivation data	7	Female	3.13	-0.0792532	40	0.1	no	Hospitalised since birth	1.02292	no	yes	no	no	no	no	no	no	no	no	no	no	Neither	no	no	None	yes	151	93	55	37.6	42.591	175.449	27.5	0
1986	Derivation data	4	Female	3.56	-0.102422	40	0.6	no	Hospitalised since birth	6.30486	no	no	no	no	no	no	no	no	no	no	no	no	Neither	no	no	None	no	152	92	50	36.3	-53.479	-219.362	28.5	0
1987	Derivation data	5	Male	1.18	0.536858	28	0.3	no	Hospitalised since birth	2.74861	yes	no	yes	no	no	no	no	no	no	yes	no	no	Neither	yes	yes	Invasive ventilation	yes	154	85	76	36.5	-38.9189	-159.744	7.96	1
1988	Derivation data	2	Female	1.35	0.367371	29	1.8	no	Hospitalised since birth	18.0979	no	no	no	no	no	no	yes	yes	yes	no	no	no	Lethargy only	no	yes	CPAP, BiPAP, high flow nasal cannulae	yes	170	95	46	37.5	35.0811	144.466	29	0
1989	Derivation data	11	Female	2.1	0.0454311	35	2.3	no	Admitted	2	no	no	no	no	no	no	no	yes	no	no	yes	no	Reduced/no movement	no	yes	None	no	152	96	55	38.4	103.391	427.016	29	0
1990	Derivation data	17	Female	3	-0.0702152	40	1.4	no	Admitted	0.0194444	yes	no	no	no	no	no	yes	yes	no	no	no	no	Reduced/no movement	no	no	Oxygen supplementation	yes	124	97	52	36.4	-46.2088	-189.603	2.08	1
1991	Derivation data	9	Female	3.295	-0.08922	38	0	no	Hospitalised since birth	0.11875	yes	no	no	yes	no	no	no	no	no	no	no	no	Neither	no	no	Oxygen supplementation	no	163	96		36.7	-24.2789	-99.7195	29	0
1992	Validation data	3	Female	2.38	-0.00478508	35	0.5	no	Hospitalised since birth	5.16667	yes	no	no	no	no	no	no	no	no	no	no	no	Lethargy only	yes	yes	Oxygen supplementation	yes	157	98	67	36.3	-53.479	-219.362	28.5	0
1993	Derivation data	14	Female	1.5	0.263118	31	0.1	no	Hospitalised since birth	0.830556	yes	yes	no	no	no	no	no	yes	yes	no	no	yes	Neither	no	no	CPAP, BiPAP, high flow nasal cannulae	yes	136	95	56	37	-2.16891	-8.91708	26.5	0
[truncated: 1,211 more rows]
